# Supplementary material for: Recognising and reacting to angry and happy facial expressions: a diffusion model analysis
Source: Psychol Res. 2018 Sep 7;83(1):37–47. doi: 10.1007/s00426-018-1092-6 (PMC6373536; doi:10.1007/s00426-018-1092-6)
Supplement: Supplementary file 1 — Supplementary material 1 (CSV 704 KB) [file 426_2018_1092_MOESM1_ESM.csv]

subid	Sex	Age	Handedness	BIS	BASDrive	BASFunSeeking	BASReward	rt	requiredresponse	accuracy	sexofface
1	female	21	right	22	11	9	19	397	push	0	f
1	female	21	right	22	11	9	19	509	push	0	f
1	female	21	right	22	11	9	19	510	push	1	f
1	female	21	right	22	11	9	19	514	push	1	m
1	female	21	right	22	11	9	19	523	push	1	m
1	female	21	right	22	11	9	19	529	push	1	m
1	female	21	right	22	11	9	19	558	push	1	m
1	female	21	right	22	11	9	19	564	push	1	m
1	female	21	right	22	11	9	19	594	push	1	m
1	female	21	right	22	11	9	19	596	push	1	f
1	female	21	right	22	11	9	19	600	push	0	f
1	female	21	right	22	11	9	19	601	push	1	m
1	female	21	right	22	11	9	19	605	push	1	f
1	female	21	right	22	11	9	19	618	push	1	m
1	female	21	right	22	11	9	19	620	push	0	f
1	female	21	right	22	11	9	19	626	push	1	m
1	female	21	right	22	11	9	19	629	push	1	m
1	female	21	right	22	11	9	19	649	push	1	m
1	female	21	right	22	11	9	19	651	push	1	f
1	female	21	right	22	11	9	19	655	push	1	f
1	female	21	right	22	11	9	19	667	push	0	m
1	female	21	right	22	11	9	19	667	push	1	f
1	female	21	right	22	11	9	19	669	push	1	m
1	female	21	right	22	11	9	19	670	push	1	f
1	female	21	right	22	11	9	19	678	push	1	f
1	female	21	right	22	11	9	19	682	push	1	f
1	female	21	right	22	11	9	19	683	push	1	m
1	female	21	right	22	11	9	19	687	push	1	m
1	female	21	right	22	11	9	19	689	push	1	m
1	female	21	right	22	11	9	19	690	push	1	f
1	female	21	right	22	11	9	19	692	push	1	m
1	female	21	right	22	11	9	19	707	push	1	f
1	female	21	right	22	11	9	19	708	push	1	m
1	female	21	right	22	11	9	19	715	push	1	f
1	female	21	right	22	11	9	19	717	push	1	f
1	female	21	right	22	11	9	19	722	push	1	m
1	female	21	right	22	11	9	19	731	push	1	m
1	female	21	right	22	11	9	19	737	push	1	m
1	female	21	right	22	11	9	19	738	push	1	m
1	female	21	right	22	11	9	19	740	push	1	f
1	female	21	right	22	11	9	19	761	push	1	m
1	female	21	right	22	11	9	19	766	push	1	m
1	female	21	right	22	11	9	19	769	push	1	f
1	female	21	right	22	11	9	19	775	push	1	f
1	female	21	right	22	11	9	19	783	push	1	f
1	female	21	right	22	11	9	19	787	push	1	m
1	female	21	right	22	11	9	19	801	push	1	f
1	female	21	right	22	11	9	19	821	push	1	m
1	female	21	right	22	11	9	19	834	push	1	f
1	female	21	right	22	11	9	19	854	push	1	m
1	female	21	right	22	11	9	19	874	push	1	f
1	female	21	right	22	11	9	19	877	push	1	m
1	female	21	right	22	11	9	19	962	push	1	f
1	female	21	right	22	11	9	19	969	push	1	f
1	female	21	right	22	11	9	19	991	push	1	f
1	female	21	right	22	11	9	19	993	push	1	f
1	female	21	right	22	11	9	19	1066	push	1	f
1	female	21	right	22	11	9	19	1098	push	1	f
1	female	21	right	22	11	9	19	1167	push	1	f
1	female	21	right	22	11	9	19	1495	push	1	m
1	female	21	right	22	11	9	19	1562	push	1	m
1	female	21	right	22	11	9	19	1600	push	1	m
1	female	21	right	22	11	9	19	1783	push	1	m
1	female	21	right	22	11	9	19	2224	push	1	f
1	female	21	right	22	11	9	19	513	pull	1	m
1	female	21	right	22	11	9	19	520	pull	1	f
1	female	21	right	22	11	9	19	523	pull	0	f
1	female	21	right	22	11	9	19	528	pull	1	f
1	female	21	right	22	11	9	19	531	pull	1	m
1	female	21	right	22	11	9	19	602	pull	1	f
1	female	21	right	22	11	9	19	612	pull	1	f
1	female	21	right	22	11	9	19	615	pull	1	m
1	female	21	right	22	11	9	19	618	pull	1	m
1	female	21	right	22	11	9	19	624	pull	1	f
1	female	21	right	22	11	9	19	625	pull	1	m
1	female	21	right	22	11	9	19	626	pull	1	f
1	female	21	right	22	11	9	19	634	pull	1	f
1	female	21	right	22	11	9	19	639	pull	1	f
1	female	21	right	22	11	9	19	650	pull	1	m
1	female	21	right	22	11	9	19	659	pull	1	f
1	female	21	right	22	11	9	19	666	pull	1	m
1	female	21	right	22	11	9	19	682	pull	1	m
1	female	21	right	22	11	9	19	689	pull	1	f
1	female	21	right	22	11	9	19	692	pull	1	f
1	female	21	right	22	11	9	19	694	pull	1	m
1	female	21	right	22	11	9	19	704	pull	1	f
1	female	21	right	22	11	9	19	706	pull	1	m
1	female	21	right	22	11	9	19	707	pull	1	f
1	female	21	right	22	11	9	19	708	pull	1	f
1	female	21	right	22	11	9	19	719	pull	0	m
1	female	21	right	22	11	9	19	720	pull	1	f
1	female	21	right	22	11	9	19	721	pull	1	f
1	female	21	right	22	11	9	19	722	pull	1	f
1	female	21	right	22	11	9	19	730	pull	1	m
1	female	21	right	22	11	9	19	732	pull	1	m
1	female	21	right	22	11	9	19	737	pull	1	f
1	female	21	right	22	11	9	19	746	pull	1	m
1	female	21	right	22	11	9	19	746	pull	1	m
1	female	21	right	22	11	9	19	748	pull	1	m
1	female	21	right	22	11	9	19	752	pull	1	m
1	female	21	right	22	11	9	19	790	pull	1	m
1	female	21	right	22	11	9	19	793	pull	1	f
1	female	21	right	22	11	9	19	798	pull	1	m
1	female	21	right	22	11	9	19	808	pull	1	m
1	female	21	right	22	11	9	19	812	pull	1	f
1	female	21	right	22	11	9	19	821	pull	1	m
1	female	21	right	22	11	9	19	824	pull	0	m
1	female	21	right	22	11	9	19	867	pull	1	m
1	female	21	right	22	11	9	19	873	pull	1	f
1	female	21	right	22	11	9	19	881	pull	1	m
1	female	21	right	22	11	9	19	888	pull	1	f
1	female	21	right	22	11	9	19	894	pull	1	m
1	female	21	right	22	11	9	19	906	pull	1	m
1	female	21	right	22	11	9	19	935	pull	1	m
1	female	21	right	22	11	9	19	992	pull	1	f
1	female	21	right	22	11	9	19	997	pull	1	f
1	female	21	right	22	11	9	19	1028	pull	0	f
1	female	21	right	22	11	9	19	1036	pull	1	f
1	female	21	right	22	11	9	19	1039	pull	1	m
1	female	21	right	22	11	9	19	1190	pull	1	f
1	female	21	right	22	11	9	19	1204	pull	0	f
1	female	21	right	22	11	9	19	1247	pull	1	f
1	female	21	right	22	11	9	19	1286	pull	1	m
1	female	21	right	22	11	9	19	1375	pull	1	m
1	female	21	right	22	11	9	19	1425	pull	1	m
1	female	21	right	22	11	9	19	2151	pull	1	m
1	female	21	right	22	11	9	19	2948	pull	1	f
1	female	21	right	22	11	9	19	4052	pull	1	f
1	female	21	right	22	11	9	19	309	pull	0	f
1	female	21	right	22	11	9	19	420	pull	1	m
1	female	21	right	22	11	9	19	420	pull	1	f
1	female	21	right	22	11	9	19	438	pull	1	f
1	female	21	right	22	11	9	19	446	pull	1	f
1	female	21	right	22	11	9	19	460	pull	0	f
1	female	21	right	22	11	9	19	470	pull	1	m
1	female	21	right	22	11	9	19	483	pull	1	f
1	female	21	right	22	11	9	19	490	pull	1	m
1	female	21	right	22	11	9	19	498	pull	1	f
1	female	21	right	22	11	9	19	514	pull	1	f
1	female	21	right	22	11	9	19	563	pull	1	m
1	female	21	right	22	11	9	19	572	pull	1	m
1	female	21	right	22	11	9	19	581	pull	1	m
1	female	21	right	22	11	9	19	583	pull	1	m
1	female	21	right	22	11	9	19	583	pull	1	m
1	female	21	right	22	11	9	19	584	pull	1	m
1	female	21	right	22	11	9	19	592	pull	1	f
1	female	21	right	22	11	9	19	605	pull	1	m
1	female	21	right	22	11	9	19	606	pull	1	f
1	female	21	right	22	11	9	19	618	pull	1	f
1	female	21	right	22	11	9	19	628	pull	1	f
1	female	21	right	22	11	9	19	635	pull	1	f
1	female	21	right	22	11	9	19	642	pull	1	f
1	female	21	right	22	11	9	19	646	pull	1	m
1	female	21	right	22	11	9	19	655	pull	1	f
1	female	21	right	22	11	9	19	664	pull	1	f
1	female	21	right	22	11	9	19	672	pull	1	m
1	female	21	right	22	11	9	19	677	pull	1	m
1	female	21	right	22	11	9	19	683	pull	1	f
1	female	21	right	22	11	9	19	687	pull	1	m
1	female	21	right	22	11	9	19	689	pull	1	m
1	female	21	right	22	11	9	19	704	pull	0	f
1	female	21	right	22	11	9	19	725	pull	1	m
1	female	21	right	22	11	9	19	727	pull	1	f
1	female	21	right	22	11	9	19	735	pull	1	m
1	female	21	right	22	11	9	19	742	pull	1	f
1	female	21	right	22	11	9	19	773	pull	1	m
1	female	21	right	22	11	9	19	779	pull	1	m
1	female	21	right	22	11	9	19	790	pull	1	m
1	female	21	right	22	11	9	19	800	pull	1	m
1	female	21	right	22	11	9	19	805	pull	1	m
1	female	21	right	22	11	9	19	813	pull	1	m
1	female	21	right	22	11	9	19	819	pull	1	f
1	female	21	right	22	11	9	19	824	pull	1	f
1	female	21	right	22	11	9	19	830	pull	1	f
1	female	21	right	22	11	9	19	834	pull	1	f
1	female	21	right	22	11	9	19	844	pull	1	f
1	female	21	right	22	11	9	19	872	pull	1	m
1	female	21	right	22	11	9	19	885	pull	1	m
1	female	21	right	22	11	9	19	894	pull	1	f
1	female	21	right	22	11	9	19	905	pull	1	m
1	female	21	right	22	11	9	19	946	pull	1	f
1	female	21	right	22	11	9	19	967	pull	1	f
1	female	21	right	22	11	9	19	976	pull	1	f
1	female	21	right	22	11	9	19	1012	pull	1	m
1	female	21	right	22	11	9	19	1067	pull	1	m
1	female	21	right	22	11	9	19	1073	pull	1	m
1	female	21	right	22	11	9	19	1092	pull	1	f
1	female	21	right	22	11	9	19	1105	pull	1	f
1	female	21	right	22	11	9	19	1234	pull	1	m
1	female	21	right	22	11	9	19	1443	pull	1	m
1	female	21	right	22	11	9	19	1891	pull	1	f
1	female	21	right	22	11	9	19	2229	pull	1	m
1	female	21	right	22	11	9	19	390	push	1	m
1	female	21	right	22	11	9	19	506	push	1	f
1	female	21	right	22	11	9	19	528	push	1	f
1	female	21	right	22	11	9	19	540	push	1	m
1	female	21	right	22	11	9	19	541	push	1	m
1	female	21	right	22	11	9	19	545	push	1	f
1	female	21	right	22	11	9	19	549	push	1	f
1	female	21	right	22	11	9	19	552	push	1	f
1	female	21	right	22	11	9	19	553	push	1	f
1	female	21	right	22	11	9	19	555	push	0	f
1	female	21	right	22	11	9	19	566	push	1	f
1	female	21	right	22	11	9	19	587	push	1	f
1	female	21	right	22	11	9	19	592	push	1	f
1	female	21	right	22	11	9	19	600	push	1	m
1	female	21	right	22	11	9	19	601	push	1	m
1	female	21	right	22	11	9	19	603	push	1	m
1	female	21	right	22	11	9	19	608	push	1	f
1	female	21	right	22	11	9	19	614	push	1	f
1	female	21	right	22	11	9	19	617	push	1	m
1	female	21	right	22	11	9	19	626	push	1	f
1	female	21	right	22	11	9	19	627	push	1	f
1	female	21	right	22	11	9	19	628	push	1	m
1	female	21	right	22	11	9	19	630	push	1	m
1	female	21	right	22	11	9	19	633	push	1	m
1	female	21	right	22	11	9	19	644	push	1	m
1	female	21	right	22	11	9	19	649	push	1	m
1	female	21	right	22	11	9	19	649	push	1	f
1	female	21	right	22	11	9	19	650	push	1	m
1	female	21	right	22	11	9	19	651	push	1	f
1	female	21	right	22	11	9	19	653	push	1	m
1	female	21	right	22	11	9	19	662	push	1	m
1	female	21	right	22	11	9	19	664	push	1	m
1	female	21	right	22	11	9	19	665	push	1	f
1	female	21	right	22	11	9	19	666	push	1	f
1	female	21	right	22	11	9	19	668	push	1	m
1	female	21	right	22	11	9	19	682	push	1	f
1	female	21	right	22	11	9	19	684	push	1	f
1	female	21	right	22	11	9	19	698	push	1	f
1	female	21	right	22	11	9	19	699	push	1	m
1	female	21	right	22	11	9	19	713	push	1	m
1	female	21	right	22	11	9	19	720	push	1	m
1	female	21	right	22	11	9	19	731	push	1	m
1	female	21	right	22	11	9	19	741	push	1	f
1	female	21	right	22	11	9	19	748	push	1	m
1	female	21	right	22	11	9	19	762	push	1	f
1	female	21	right	22	11	9	19	766	push	1	m
1	female	21	right	22	11	9	19	767	push	1	f
1	female	21	right	22	11	9	19	778	push	1	f
1	female	21	right	22	11	9	19	783	push	1	m
1	female	21	right	22	11	9	19	810	push	1	m
1	female	21	right	22	11	9	19	833	push	1	m
1	female	21	right	22	11	9	19	835	push	1	f
1	female	21	right	22	11	9	19	848	push	1	m
1	female	21	right	22	11	9	19	914	push	1	f
1	female	21	right	22	11	9	19	985	push	1	f
1	female	21	right	22	11	9	19	1164	push	1	m
1	female	21	right	22	11	9	19	1216	push	1	m
1	female	21	right	22	11	9	19	1232	push	1	f
1	female	21	right	22	11	9	19	1338	push	1	m
1	female	21	right	22	11	9	19	1385	push	0	m
1	female	21	right	22	11	9	19	1586	push	1	f
1	female	21	right	22	11	9	19	1592	push	1	f
1	female	21	right	22	11	9	19	1750	push	1	f
1	female	21	right	22	11	9	19	1852	push	1	m
2	male	23	right	19	12	13	17	521	push	1	f
2	male	23	right	19	12	13	17	542	push	1	m
2	male	23	right	19	12	13	17	588	push	1	f
2	male	23	right	19	12	13	17	613	push	1	f
2	male	23	right	19	12	13	17	614	push	1	f
2	male	23	right	19	12	13	17	623	push	1	f
2	male	23	right	19	12	13	17	623	push	1	m
2	male	23	right	19	12	13	17	626	push	1	f
2	male	23	right	19	12	13	17	627	push	1	m
2	male	23	right	19	12	13	17	628	push	1	m
2	male	23	right	19	12	13	17	629	push	1	f
2	male	23	right	19	12	13	17	629	push	1	m
2	male	23	right	19	12	13	17	637	push	1	m
2	male	23	right	19	12	13	17	638	push	1	f
2	male	23	right	19	12	13	17	641	push	1	f
2	male	23	right	19	12	13	17	644	push	1	f
2	male	23	right	19	12	13	17	645	push	1	f
2	male	23	right	19	12	13	17	651	push	1	f
2	male	23	right	19	12	13	17	653	push	1	m
2	male	23	right	19	12	13	17	653	push	1	m
2	male	23	right	19	12	13	17	664	push	1	f
2	male	23	right	19	12	13	17	666	push	1	f
2	male	23	right	19	12	13	17	669	push	1	f
2	male	23	right	19	12	13	17	682	push	1	m
2	male	23	right	19	12	13	17	689	push	1	m
2	male	23	right	19	12	13	17	697	push	1	f
2	male	23	right	19	12	13	17	699	push	1	m
2	male	23	right	19	12	13	17	704	push	1	m
2	male	23	right	19	12	13	17	705	push	1	m
2	male	23	right	19	12	13	17	705	push	1	f
2	male	23	right	19	12	13	17	707	push	1	m
2	male	23	right	19	12	13	17	711	push	1	f
2	male	23	right	19	12	13	17	725	push	1	m
2	male	23	right	19	12	13	17	729	push	0	f
2	male	23	right	19	12	13	17	730	push	1	f
2	male	23	right	19	12	13	17	733	push	1	m
2	male	23	right	19	12	13	17	754	push	1	m
2	male	23	right	19	12	13	17	759	push	1	f
2	male	23	right	19	12	13	17	769	push	1	f
2	male	23	right	19	12	13	17	772	push	1	f
2	male	23	right	19	12	13	17	776	push	1	f
2	male	23	right	19	12	13	17	781	push	1	m
2	male	23	right	19	12	13	17	783	push	1	m
2	male	23	right	19	12	13	17	795	push	0	m
2	male	23	right	19	12	13	17	800	push	1	m
2	male	23	right	19	12	13	17	804	push	1	f
2	male	23	right	19	12	13	17	819	push	1	f
2	male	23	right	19	12	13	17	822	push	1	m
2	male	23	right	19	12	13	17	823	push	1	m
2	male	23	right	19	12	13	17	829	push	1	m
2	male	23	right	19	12	13	17	842	push	1	m
2	male	23	right	19	12	13	17	844	push	1	m
2	male	23	right	19	12	13	17	898	push	1	m
2	male	23	right	19	12	13	17	961	push	1	m
2	male	23	right	19	12	13	17	968	push	1	f
2	male	23	right	19	12	13	17	969	push	1	m
2	male	23	right	19	12	13	17	970	push	1	f
2	male	23	right	19	12	13	17	1032	push	1	m
2	male	23	right	19	12	13	17	1034	push	1	f
2	male	23	right	19	12	13	17	1043	push	1	f
2	male	23	right	19	12	13	17	1665	push	1	f
2	male	23	right	19	12	13	17	1736	push	1	m
2	male	23	right	19	12	13	17	1745	push	1	m
2	male	23	right	19	12	13	17	2597	push	1	f
2	male	23	right	19	12	13	17	97	pull	0	f
2	male	23	right	19	12	13	17	570	pull	1	f
2	male	23	right	19	12	13	17	578	pull	1	f
2	male	23	right	19	12	13	17	608	pull	1	f
2	male	23	right	19	12	13	17	608	pull	1	f
2	male	23	right	19	12	13	17	609	pull	1	m
2	male	23	right	19	12	13	17	609	pull	1	m
2	male	23	right	19	12	13	17	610	pull	1	m
2	male	23	right	19	12	13	17	622	pull	1	m
2	male	23	right	19	12	13	17	627	pull	1	m
2	male	23	right	19	12	13	17	631	pull	1	f
2	male	23	right	19	12	13	17	634	pull	1	m
2	male	23	right	19	12	13	17	635	pull	1	f
2	male	23	right	19	12	13	17	642	pull	1	m
2	male	23	right	19	12	13	17	642	pull	1	f
2	male	23	right	19	12	13	17	644	pull	1	f
2	male	23	right	19	12	13	17	650	pull	1	f
2	male	23	right	19	12	13	17	650	pull	1	f
2	male	23	right	19	12	13	17	658	pull	1	f
2	male	23	right	19	12	13	17	659	pull	1	m
2	male	23	right	19	12	13	17	666	pull	1	f
2	male	23	right	19	12	13	17	667	pull	1	m
2	male	23	right	19	12	13	17	668	pull	1	f
2	male	23	right	19	12	13	17	669	pull	1	f
2	male	23	right	19	12	13	17	669	pull	1	f
2	male	23	right	19	12	13	17	670	pull	1	f
2	male	23	right	19	12	13	17	672	pull	1	f
2	male	23	right	19	12	13	17	684	pull	1	f
2	male	23	right	19	12	13	17	696	pull	1	m
2	male	23	right	19	12	13	17	699	pull	1	m
2	male	23	right	19	12	13	17	709	pull	1	m
2	male	23	right	19	12	13	17	711	pull	1	m
2	male	23	right	19	12	13	17	715	pull	1	f
2	male	23	right	19	12	13	17	717	pull	1	m
2	male	23	right	19	12	13	17	717	pull	1	f
2	male	23	right	19	12	13	17	727	pull	1	m
2	male	23	right	19	12	13	17	731	pull	1	f
2	male	23	right	19	12	13	17	732	pull	1	m
2	male	23	right	19	12	13	17	732	pull	1	f
2	male	23	right	19	12	13	17	738	pull	1	m
2	male	23	right	19	12	13	17	740	pull	1	m
2	male	23	right	19	12	13	17	741	pull	1	m
2	male	23	right	19	12	13	17	742	pull	1	m
2	male	23	right	19	12	13	17	747	pull	1	m
2	male	23	right	19	12	13	17	755	pull	1	f
2	male	23	right	19	12	13	17	756	pull	1	m
2	male	23	right	19	12	13	17	757	pull	1	f
2	male	23	right	19	12	13	17	761	pull	1	f
2	male	23	right	19	12	13	17	769	pull	1	f
2	male	23	right	19	12	13	17	780	pull	1	f
2	male	23	right	19	12	13	17	796	pull	1	m
2	male	23	right	19	12	13	17	810	pull	1	f
2	male	23	right	19	12	13	17	811	pull	1	m
2	male	23	right	19	12	13	17	818	pull	1	f
2	male	23	right	19	12	13	17	820	pull	1	f
2	male	23	right	19	12	13	17	826	pull	1	m
2	male	23	right	19	12	13	17	827	pull	1	m
2	male	23	right	19	12	13	17	833	pull	1	m
2	male	23	right	19	12	13	17	852	pull	1	m
2	male	23	right	19	12	13	17	891	pull	1	f
2	male	23	right	19	12	13	17	1059	pull	1	m
2	male	23	right	19	12	13	17	1093	pull	1	m
2	male	23	right	19	12	13	17	1108	pull	1	m
2	male	23	right	19	12	13	17	1190	pull	1	m
2	male	23	right	19	12	13	17	479	pull	1	f
2	male	23	right	19	12	13	17	530	pull	1	m
2	male	23	right	19	12	13	17	535	pull	1	m
2	male	23	right	19	12	13	17	548	pull	1	m
2	male	23	right	19	12	13	17	558	pull	1	m
2	male	23	right	19	12	13	17	564	pull	1	m
2	male	23	right	19	12	13	17	591	pull	1	m
2	male	23	right	19	12	13	17	617	pull	1	m
2	male	23	right	19	12	13	17	621	pull	1	m
2	male	23	right	19	12	13	17	623	pull	1	f
2	male	23	right	19	12	13	17	629	pull	1	f
2	male	23	right	19	12	13	17	630	pull	1	m
2	male	23	right	19	12	13	17	636	pull	1	m
2	male	23	right	19	12	13	17	636	pull	1	m
2	male	23	right	19	12	13	17	637	pull	1	m
2	male	23	right	19	12	13	17	649	pull	1	m
2	male	23	right	19	12	13	17	650	pull	1	m
2	male	23	right	19	12	13	17	654	pull	1	f
2	male	23	right	19	12	13	17	655	pull	1	m
2	male	23	right	19	12	13	17	657	pull	1	m
2	male	23	right	19	12	13	17	659	pull	1	m
2	male	23	right	19	12	13	17	662	pull	1	f
2	male	23	right	19	12	13	17	668	pull	1	m
2	male	23	right	19	12	13	17	683	pull	1	f
2	male	23	right	19	12	13	17	689	pull	1	f
2	male	23	right	19	12	13	17	689	pull	1	f
2	male	23	right	19	12	13	17	691	pull	1	f
2	male	23	right	19	12	13	17	693	pull	1	m
2	male	23	right	19	12	13	17	699	pull	1	f
2	male	23	right	19	12	13	17	700	pull	1	f
2	male	23	right	19	12	13	17	701	pull	1	f
2	male	23	right	19	12	13	17	701	pull	1	m
2	male	23	right	19	12	13	17	702	pull	1	m
2	male	23	right	19	12	13	17	707	pull	1	m
2	male	23	right	19	12	13	17	709	pull	1	m
2	male	23	right	19	12	13	17	714	pull	1	f
2	male	23	right	19	12	13	17	714	pull	1	f
2	male	23	right	19	12	13	17	716	pull	1	m
2	male	23	right	19	12	13	17	717	pull	1	f
2	male	23	right	19	12	13	17	722	pull	1	f
2	male	23	right	19	12	13	17	731	pull	1	m
2	male	23	right	19	12	13	17	735	pull	1	f
2	male	23	right	19	12	13	17	746	pull	1	f
2	male	23	right	19	12	13	17	748	pull	1	f
2	male	23	right	19	12	13	17	754	pull	1	m
2	male	23	right	19	12	13	17	762	pull	1	f
2	male	23	right	19	12	13	17	779	pull	1	f
2	male	23	right	19	12	13	17	805	pull	1	f
2	male	23	right	19	12	13	17	811	pull	1	m
2	male	23	right	19	12	13	17	859	pull	1	m
2	male	23	right	19	12	13	17	886	pull	1	m
2	male	23	right	19	12	13	17	937	pull	1	m
2	male	23	right	19	12	13	17	941	pull	1	f
2	male	23	right	19	12	13	17	975	pull	1	m
2	male	23	right	19	12	13	17	1005	pull	1	f
2	male	23	right	19	12	13	17	1006	pull	1	f
2	male	23	right	19	12	13	17	1009	pull	1	f
2	male	23	right	19	12	13	17	1029	pull	1	f
2	male	23	right	19	12	13	17	1034	pull	1	f
2	male	23	right	19	12	13	17	1137	pull	1	f
2	male	23	right	19	12	13	17	1139	pull	1	m
2	male	23	right	19	12	13	17	1196	pull	1	f
2	male	23	right	19	12	13	17	1397	pull	1	f
2	male	23	right	19	12	13	17	3285	pull	1	f
2	male	23	right	19	12	13	17	521	push	1	m
2	male	23	right	19	12	13	17	523	push	1	m
2	male	23	right	19	12	13	17	523	push	1	f
2	male	23	right	19	12	13	17	530	push	1	f
2	male	23	right	19	12	13	17	551	push	1	m
2	male	23	right	19	12	13	17	554	push	1	f
2	male	23	right	19	12	13	17	558	push	1	f
2	male	23	right	19	12	13	17	583	push	1	f
2	male	23	right	19	12	13	17	585	push	1	m
2	male	23	right	19	12	13	17	588	push	1	f
2	male	23	right	19	12	13	17	604	push	1	m
2	male	23	right	19	12	13	17	604	push	1	f
2	male	23	right	19	12	13	17	613	push	1	f
2	male	23	right	19	12	13	17	616	push	1	m
2	male	23	right	19	12	13	17	620	push	1	m
2	male	23	right	19	12	13	17	632	push	1	m
2	male	23	right	19	12	13	17	647	push	1	m
2	male	23	right	19	12	13	17	652	push	1	m
2	male	23	right	19	12	13	17	654	push	1	m
2	male	23	right	19	12	13	17	655	push	1	m
2	male	23	right	19	12	13	17	664	push	1	f
2	male	23	right	19	12	13	17	664	push	1	f
2	male	23	right	19	12	13	17	668	push	1	m
2	male	23	right	19	12	13	17	679	push	1	m
2	male	23	right	19	12	13	17	685	push	1	m
2	male	23	right	19	12	13	17	688	push	1	f
2	male	23	right	19	12	13	17	707	push	1	f
2	male	23	right	19	12	13	17	710	push	1	f
2	male	23	right	19	12	13	17	711	push	1	f
2	male	23	right	19	12	13	17	713	push	1	f
2	male	23	right	19	12	13	17	716	push	1	m
2	male	23	right	19	12	13	17	716	push	1	m
2	male	23	right	19	12	13	17	718	push	1	f
2	male	23	right	19	12	13	17	722	push	1	m
2	male	23	right	19	12	13	17	724	push	1	m
2	male	23	right	19	12	13	17	731	push	1	m
2	male	23	right	19	12	13	17	731	push	1	m
2	male	23	right	19	12	13	17	739	push	1	m
2	male	23	right	19	12	13	17	741	push	1	f
2	male	23	right	19	12	13	17	754	push	0	f
2	male	23	right	19	12	13	17	755	push	1	m
2	male	23	right	19	12	13	17	759	push	1	f
2	male	23	right	19	12	13	17	783	push	1	f
2	male	23	right	19	12	13	17	784	push	1	f
2	male	23	right	19	12	13	17	785	push	1	m
2	male	23	right	19	12	13	17	790	push	1	m
2	male	23	right	19	12	13	17	816	push	1	f
2	male	23	right	19	12	13	17	822	push	1	f
2	male	23	right	19	12	13	17	831	push	1	f
2	male	23	right	19	12	13	17	839	push	1	m
2	male	23	right	19	12	13	17	853	push	1	f
2	male	23	right	19	12	13	17	914	push	1	f
2	male	23	right	19	12	13	17	946	push	1	f
2	male	23	right	19	12	13	17	949	push	1	f
2	male	23	right	19	12	13	17	994	push	1	f
2	male	23	right	19	12	13	17	1049	push	1	f
2	male	23	right	19	12	13	17	1067	push	1	m
2	male	23	right	19	12	13	17	1097	push	1	m
2	male	23	right	19	12	13	17	1103	push	1	m
2	male	23	right	19	12	13	17	1179	push	1	m
2	male	23	right	19	12	13	17	1376	push	1	f
2	male	23	right	19	12	13	17	1757	push	1	f
2	male	23	right	19	12	13	17	1816	push	1	m
2	male	23	right	19	12	13	17	2710	push	1	m
3	male	23	right	18	11	11	16	442	push	1	f
3	male	23	right	18	11	11	16	505	push	1	f
3	male	23	right	18	11	11	16	515	push	1	f
3	male	23	right	18	11	11	16	532	push	1	f
3	male	23	right	18	11	11	16	536	push	1	f
3	male	23	right	18	11	11	16	555	push	1	f
3	male	23	right	18	11	11	16	556	push	1	f
3	male	23	right	18	11	11	16	562	push	1	m
3	male	23	right	18	11	11	16	565	push	1	m
3	male	23	right	18	11	11	16	567	push	1	m
3	male	23	right	18	11	11	16	569	push	1	m
3	male	23	right	18	11	11	16	584	push	1	m
3	male	23	right	18	11	11	16	586	push	1	f
3	male	23	right	18	11	11	16	589	push	1	m
3	male	23	right	18	11	11	16	597	push	1	m
3	male	23	right	18	11	11	16	604	push	1	m
3	male	23	right	18	11	11	16	604	push	1	f
3	male	23	right	18	11	11	16	605	push	1	m
3	male	23	right	18	11	11	16	605	push	1	f
3	male	23	right	18	11	11	16	608	push	1	f
3	male	23	right	18	11	11	16	614	push	1	m
3	male	23	right	18	11	11	16	615	push	1	m
3	male	23	right	18	11	11	16	623	push	1	m
3	male	23	right	18	11	11	16	644	push	1	f
3	male	23	right	18	11	11	16	650	push	1	f
3	male	23	right	18	11	11	16	653	push	1	f
3	male	23	right	18	11	11	16	653	push	1	m
3	male	23	right	18	11	11	16	659	push	1	f
3	male	23	right	18	11	11	16	660	push	1	f
3	male	23	right	18	11	11	16	662	push	1	m
3	male	23	right	18	11	11	16	666	push	1	m
3	male	23	right	18	11	11	16	666	push	1	m
3	male	23	right	18	11	11	16	672	push	1	m
3	male	23	right	18	11	11	16	676	push	1	f
3	male	23	right	18	11	11	16	681	push	1	m
3	male	23	right	18	11	11	16	689	push	1	m
3	male	23	right	18	11	11	16	698	push	1	m
3	male	23	right	18	11	11	16	701	push	1	m
3	male	23	right	18	11	11	16	704	push	1	f
3	male	23	right	18	11	11	16	713	push	1	m
3	male	23	right	18	11	11	16	717	push	1	m
3	male	23	right	18	11	11	16	730	push	1	f
3	male	23	right	18	11	11	16	733	push	1	m
3	male	23	right	18	11	11	16	736	push	1	f
3	male	23	right	18	11	11	16	752	push	1	f
3	male	23	right	18	11	11	16	762	push	1	m
3	male	23	right	18	11	11	16	774	push	1	f
3	male	23	right	18	11	11	16	780	push	1	f
3	male	23	right	18	11	11	16	795	push	1	m
3	male	23	right	18	11	11	16	819	push	1	f
3	male	23	right	18	11	11	16	825	push	1	f
3	male	23	right	18	11	11	16	832	push	1	m
3	male	23	right	18	11	11	16	836	push	1	m
3	male	23	right	18	11	11	16	916	push	1	f
3	male	23	right	18	11	11	16	966	push	1	f
3	male	23	right	18	11	11	16	970	push	1	f
3	male	23	right	18	11	11	16	1113	push	1	m
3	male	23	right	18	11	11	16	1130	push	1	f
3	male	23	right	18	11	11	16	1309	push	1	f
3	male	23	right	18	11	11	16	1574	push	1	f
3	male	23	right	18	11	11	16	1868	push	1	f
3	male	23	right	18	11	11	16	1890	push	1	m
3	male	23	right	18	11	11	16	2035	push	1	m
3	male	23	right	18	11	11	16	2848	push	1	m
3	male	23	right	18	11	11	16	0	pull	1	f
3	male	23	right	18	11	11	16	33	pull	1	f
3	male	23	right	18	11	11	16	33	pull	0	m
3	male	23	right	18	11	11	16	642	pull	1	f
3	male	23	right	18	11	11	16	676	pull	0	f
3	male	23	right	18	11	11	16	707	pull	1	f
3	male	23	right	18	11	11	16	716	pull	1	f
3	male	23	right	18	11	11	16	726	pull	1	m
3	male	23	right	18	11	11	16	732	pull	1	m
3	male	23	right	18	11	11	16	748	pull	0	m
3	male	23	right	18	11	11	16	750	pull	1	f
3	male	23	right	18	11	11	16	762	pull	0	f
3	male	23	right	18	11	11	16	768	pull	1	f
3	male	23	right	18	11	11	16	773	pull	1	f
3	male	23	right	18	11	11	16	774	pull	1	m
3	male	23	right	18	11	11	16	777	pull	1	f
3	male	23	right	18	11	11	16	778	pull	1	m
3	male	23	right	18	11	11	16	782	pull	1	m
3	male	23	right	18	11	11	16	795	pull	0	m
3	male	23	right	18	11	11	16	801	pull	1	m
3	male	23	right	18	11	11	16	801	pull	1	m
3	male	23	right	18	11	11	16	802	pull	0	m
3	male	23	right	18	11	11	16	814	pull	1	m
3	male	23	right	18	11	11	16	820	pull	1	f
3	male	23	right	18	11	11	16	826	pull	1	m
3	male	23	right	18	11	11	16	857	pull	1	m
3	male	23	right	18	11	11	16	875	pull	1	m
3	male	23	right	18	11	11	16	878	pull	1	f
3	male	23	right	18	11	11	16	880	pull	1	f
3	male	23	right	18	11	11	16	906	pull	1	f
3	male	23	right	18	11	11	16	923	pull	1	f
3	male	23	right	18	11	11	16	924	pull	1	m
3	male	23	right	18	11	11	16	963	pull	1	f
3	male	23	right	18	11	11	16	972	pull	1	m
3	male	23	right	18	11	11	16	980	pull	1	f
3	male	23	right	18	11	11	16	986	pull	1	m
3	male	23	right	18	11	11	16	987	pull	1	f
3	male	23	right	18	11	11	16	994	pull	1	m
3	male	23	right	18	11	11	16	998	pull	1	m
3	male	23	right	18	11	11	16	1021	pull	1	f
3	male	23	right	18	11	11	16	1035	pull	0	f
3	male	23	right	18	11	11	16	1037	pull	1	f
3	male	23	right	18	11	11	16	1065	pull	1	m
3	male	23	right	18	11	11	16	1121	pull	0	f
3	male	23	right	18	11	11	16	1159	pull	1	m
3	male	23	right	18	11	11	16	1162	pull	1	f
3	male	23	right	18	11	11	16	1221	pull	1	f
3	male	23	right	18	11	11	16	1276	pull	1	m
3	male	23	right	18	11	11	16	1335	pull	1	f
3	male	23	right	18	11	11	16	1447	pull	1	m
3	male	23	right	18	11	11	16	1477	pull	0	f
3	male	23	right	18	11	11	16	1622	pull	1	m
3	male	23	right	18	11	11	16	1628	pull	1	m
3	male	23	right	18	11	11	16	1635	pull	1	f
3	male	23	right	18	11	11	16	1706	pull	1	f
3	male	23	right	18	11	11	16	1976	pull	1	f
3	male	23	right	18	11	11	16	2023	pull	1	f
3	male	23	right	18	11	11	16	2116	pull	1	m
3	male	23	right	18	11	11	16	2172	pull	1	m
3	male	23	right	18	11	11	16	2283	pull	1	f
3	male	23	right	18	11	11	16	2441	pull	1	m
3	male	23	right	18	11	11	16	2459	pull	1	m
3	male	23	right	18	11	11	16	2684	pull	1	m
3	male	23	right	18	11	11	16	2717	pull	1	m
3	male	23	right	18	11	11	16	461	pull	0	m
3	male	23	right	18	11	11	16	465	pull	1	f
3	male	23	right	18	11	11	16	470	pull	1	f
3	male	23	right	18	11	11	16	470	pull	1	m
3	male	23	right	18	11	11	16	490	pull	1	m
3	male	23	right	18	11	11	16	492	pull	1	f
3	male	23	right	18	11	11	16	499	pull	1	m
3	male	23	right	18	11	11	16	500	pull	1	f
3	male	23	right	18	11	11	16	505	pull	1	f
3	male	23	right	18	11	11	16	507	pull	1	f
3	male	23	right	18	11	11	16	520	pull	1	m
3	male	23	right	18	11	11	16	524	pull	1	m
3	male	23	right	18	11	11	16	539	pull	1	m
3	male	23	right	18	11	11	16	552	pull	1	f
3	male	23	right	18	11	11	16	554	pull	1	f
3	male	23	right	18	11	11	16	556	pull	1	m
3	male	23	right	18	11	11	16	565	pull	1	m
3	male	23	right	18	11	11	16	573	pull	1	m
3	male	23	right	18	11	11	16	580	pull	1	m
3	male	23	right	18	11	11	16	604	pull	1	m
3	male	23	right	18	11	11	16	622	pull	1	f
3	male	23	right	18	11	11	16	644	pull	1	m
3	male	23	right	18	11	11	16	657	pull	1	f
3	male	23	right	18	11	11	16	661	pull	1	m
3	male	23	right	18	11	11	16	661	pull	1	m
3	male	23	right	18	11	11	16	675	pull	1	f
3	male	23	right	18	11	11	16	676	pull	1	f
3	male	23	right	18	11	11	16	677	pull	1	m
3	male	23	right	18	11	11	16	682	pull	1	m
3	male	23	right	18	11	11	16	682	pull	1	m
3	male	23	right	18	11	11	16	683	pull	1	f
3	male	23	right	18	11	11	16	692	pull	1	m
3	male	23	right	18	11	11	16	699	pull	1	f
3	male	23	right	18	11	11	16	702	pull	1	f
3	male	23	right	18	11	11	16	703	pull	1	m
3	male	23	right	18	11	11	16	708	pull	1	f
3	male	23	right	18	11	11	16	711	pull	1	m
3	male	23	right	18	11	11	16	720	pull	1	m
3	male	23	right	18	11	11	16	725	pull	1	f
3	male	23	right	18	11	11	16	729	pull	1	f
3	male	23	right	18	11	11	16	734	pull	1	m
3	male	23	right	18	11	11	16	738	pull	1	m
3	male	23	right	18	11	11	16	753	pull	1	m
3	male	23	right	18	11	11	16	765	pull	1	f
3	male	23	right	18	11	11	16	780	pull	1	f
3	male	23	right	18	11	11	16	782	pull	1	f
3	male	23	right	18	11	11	16	820	pull	1	m
3	male	23	right	18	11	11	16	823	pull	1	m
3	male	23	right	18	11	11	16	865	pull	0	f
3	male	23	right	18	11	11	16	866	pull	1	f
3	male	23	right	18	11	11	16	869	pull	1	m
3	male	23	right	18	11	11	16	879	pull	1	m
3	male	23	right	18	11	11	16	898	pull	1	f
3	male	23	right	18	11	11	16	913	pull	1	m
3	male	23	right	18	11	11	16	919	pull	1	f
3	male	23	right	18	11	11	16	954	pull	1	f
3	male	23	right	18	11	11	16	971	pull	1	f
3	male	23	right	18	11	11	16	1082	pull	1	f
3	male	23	right	18	11	11	16	1084	pull	1	f
3	male	23	right	18	11	11	16	1501	pull	1	f
3	male	23	right	18	11	11	16	1846	pull	1	m
3	male	23	right	18	11	11	16	2016	pull	1	m
3	male	23	right	18	11	11	16	2136	pull	1	f
3	male	23	right	18	11	11	16	2887	pull	1	f
3	male	23	right	18	11	11	16	609	push	1	m
3	male	23	right	18	11	11	16	616	push	0	m
3	male	23	right	18	11	11	16	642	push	0	m
3	male	23	right	18	11	11	16	653	push	1	m
3	male	23	right	18	11	11	16	659	push	1	f
3	male	23	right	18	11	11	16	683	push	1	f
3	male	23	right	18	11	11	16	712	push	1	m
3	male	23	right	18	11	11	16	716	push	1	m
3	male	23	right	18	11	11	16	725	push	1	m
3	male	23	right	18	11	11	16	734	push	0	m
3	male	23	right	18	11	11	16	749	push	1	f
3	male	23	right	18	11	11	16	757	push	1	m
3	male	23	right	18	11	11	16	774	push	0	f
3	male	23	right	18	11	11	16	778	push	1	m
3	male	23	right	18	11	11	16	789	push	1	m
3	male	23	right	18	11	11	16	803	push	0	m
3	male	23	right	18	11	11	16	809	push	0	m
3	male	23	right	18	11	11	16	810	push	0	f
3	male	23	right	18	11	11	16	810	push	1	f
3	male	23	right	18	11	11	16	813	push	1	f
3	male	23	right	18	11	11	16	826	push	1	m
3	male	23	right	18	11	11	16	837	push	1	m
3	male	23	right	18	11	11	16	851	push	1	m
3	male	23	right	18	11	11	16	861	push	1	f
3	male	23	right	18	11	11	16	861	push	1	f
3	male	23	right	18	11	11	16	872	push	1	f
3	male	23	right	18	11	11	16	885	push	1	f
3	male	23	right	18	11	11	16	898	push	1	m
3	male	23	right	18	11	11	16	901	push	1	m
3	male	23	right	18	11	11	16	940	push	0	f
3	male	23	right	18	11	11	16	940	push	1	m
3	male	23	right	18	11	11	16	945	push	1	m
3	male	23	right	18	11	11	16	971	push	1	m
3	male	23	right	18	11	11	16	989	push	1	f
3	male	23	right	18	11	11	16	997	push	1	f
3	male	23	right	18	11	11	16	1003	push	1	f
3	male	23	right	18	11	11	16	1004	push	1	m
3	male	23	right	18	11	11	16	1007	push	1	m
3	male	23	right	18	11	11	16	1018	push	1	f
3	male	23	right	18	11	11	16	1057	push	1	f
3	male	23	right	18	11	11	16	1062	push	1	f
3	male	23	right	18	11	11	16	1076	push	1	f
3	male	23	right	18	11	11	16	1086	push	0	f
3	male	23	right	18	11	11	16	1101	push	1	f
3	male	23	right	18	11	11	16	1104	push	1	f
3	male	23	right	18	11	11	16	1131	push	1	m
3	male	23	right	18	11	11	16	1137	push	1	m
3	male	23	right	18	11	11	16	1138	push	1	f
3	male	23	right	18	11	11	16	1232	push	1	m
3	male	23	right	18	11	11	16	1258	push	1	f
3	male	23	right	18	11	11	16	1278	push	1	m
3	male	23	right	18	11	11	16	1351	push	0	f
3	male	23	right	18	11	11	16	1404	push	1	f
3	male	23	right	18	11	11	16	1480	push	1	f
3	male	23	right	18	11	11	16	1547	push	1	m
3	male	23	right	18	11	11	16	1575	push	1	m
3	male	23	right	18	11	11	16	1610	push	1	f
3	male	23	right	18	11	11	16	1734	push	1	f
3	male	23	right	18	11	11	16	1862	push	1	f
3	male	23	right	18	11	11	16	1971	push	1	f
3	male	23	right	18	11	11	16	2113	push	1	m
3	male	23	right	18	11	11	16	2249	push	1	f
3	male	23	right	18	11	11	16	2333	push	1	m
3	male	23	right	18	11	11	16	2835	push	0	m
4	female	37	right	21	12	11	17	470	push	0	f
4	female	37	right	21	12	11	17	470	push	1	m
4	female	37	right	21	12	11	17	504	push	1	m
4	female	37	right	21	12	11	17	506	push	1	m
4	female	37	right	21	12	11	17	517	push	1	f
4	female	37	right	21	12	11	17	522	push	1	m
4	female	37	right	21	12	11	17	524	push	1	m
4	female	37	right	21	12	11	17	528	push	1	f
4	female	37	right	21	12	11	17	532	push	1	m
4	female	37	right	21	12	11	17	535	push	1	f
4	female	37	right	21	12	11	17	539	push	1	f
4	female	37	right	21	12	11	17	540	push	1	m
4	female	37	right	21	12	11	17	540	push	1	m
4	female	37	right	21	12	11	17	547	push	1	f
4	female	37	right	21	12	11	17	554	push	1	m
4	female	37	right	21	12	11	17	555	push	1	m
4	female	37	right	21	12	11	17	556	push	1	m
4	female	37	right	21	12	11	17	558	push	1	m
4	female	37	right	21	12	11	17	572	push	1	f
4	female	37	right	21	12	11	17	577	push	1	f
4	female	37	right	21	12	11	17	588	push	1	m
4	female	37	right	21	12	11	17	595	push	1	m
4	female	37	right	21	12	11	17	601	push	1	m
4	female	37	right	21	12	11	17	608	push	1	m
4	female	37	right	21	12	11	17	616	push	1	f
4	female	37	right	21	12	11	17	623	push	1	m
4	female	37	right	21	12	11	17	631	push	1	f
4	female	37	right	21	12	11	17	631	push	1	f
4	female	37	right	21	12	11	17	641	push	1	f
4	female	37	right	21	12	11	17	645	push	0	f
4	female	37	right	21	12	11	17	646	push	1	f
4	female	37	right	21	12	11	17	647	push	1	m
4	female	37	right	21	12	11	17	648	push	1	f
4	female	37	right	21	12	11	17	653	push	1	f
4	female	37	right	21	12	11	17	661	push	1	m
4	female	37	right	21	12	11	17	664	push	1	m
4	female	37	right	21	12	11	17	667	push	1	f
4	female	37	right	21	12	11	17	669	push	1	f
4	female	37	right	21	12	11	17	673	push	1	f
4	female	37	right	21	12	11	17	683	push	1	f
4	female	37	right	21	12	11	17	683	push	1	f
4	female	37	right	21	12	11	17	692	push	0	m
4	female	37	right	21	12	11	17	700	push	1	m
4	female	37	right	21	12	11	17	716	push	1	f
4	female	37	right	21	12	11	17	731	push	1	f
4	female	37	right	21	12	11	17	742	push	1	f
4	female	37	right	21	12	11	17	746	push	1	f
4	female	37	right	21	12	11	17	751	push	1	f
4	female	37	right	21	12	11	17	780	push	1	f
4	female	37	right	21	12	11	17	784	push	1	m
4	female	37	right	21	12	11	17	826	push	1	f
4	female	37	right	21	12	11	17	842	push	1	m
4	female	37	right	21	12	11	17	926	push	1	m
4	female	37	right	21	12	11	17	976	push	1	m
4	female	37	right	21	12	11	17	993	push	1	f
4	female	37	right	21	12	11	17	1019	push	1	f
4	female	37	right	21	12	11	17	1089	push	1	f
4	female	37	right	21	12	11	17	1092	push	1	f
4	female	37	right	21	12	11	17	1222	push	1	m
4	female	37	right	21	12	11	17	1264	push	1	m
4	female	37	right	21	12	11	17	1348	push	1	m
4	female	37	right	21	12	11	17	1392	push	1	m
4	female	37	right	21	12	11	17	2950	push	1	m
4	female	37	right	21	12	11	17	3091	push	0	m
4	female	37	right	21	12	11	17	510	pull	1	f
4	female	37	right	21	12	11	17	531	pull	1	f
4	female	37	right	21	12	11	17	538	pull	1	m
4	female	37	right	21	12	11	17	558	pull	1	m
4	female	37	right	21	12	11	17	561	pull	1	f
4	female	37	right	21	12	11	17	566	pull	1	f
4	female	37	right	21	12	11	17	575	pull	1	f
4	female	37	right	21	12	11	17	576	pull	1	m
4	female	37	right	21	12	11	17	583	pull	1	m
4	female	37	right	21	12	11	17	592	pull	1	f
4	female	37	right	21	12	11	17	597	pull	1	m
4	female	37	right	21	12	11	17	601	pull	1	f
4	female	37	right	21	12	11	17	606	pull	1	f
4	female	37	right	21	12	11	17	618	pull	1	m
4	female	37	right	21	12	11	17	622	pull	1	f
4	female	37	right	21	12	11	17	626	pull	0	m
4	female	37	right	21	12	11	17	631	pull	1	f
4	female	37	right	21	12	11	17	632	pull	1	f
4	female	37	right	21	12	11	17	633	pull	1	m
4	female	37	right	21	12	11	17	642	pull	1	f
4	female	37	right	21	12	11	17	642	pull	1	m
4	female	37	right	21	12	11	17	643	pull	1	m
4	female	37	right	21	12	11	17	646	pull	1	m
4	female	37	right	21	12	11	17	650	pull	1	m
4	female	37	right	21	12	11	17	652	pull	1	m
4	female	37	right	21	12	11	17	658	pull	1	f
4	female	37	right	21	12	11	17	660	pull	1	m
4	female	37	right	21	12	11	17	666	pull	1	f
4	female	37	right	21	12	11	17	668	pull	1	f
4	female	37	right	21	12	11	17	674	pull	1	f
4	female	37	right	21	12	11	17	685	pull	1	f
4	female	37	right	21	12	11	17	697	pull	1	m
4	female	37	right	21	12	11	17	703	pull	1	m
4	female	37	right	21	12	11	17	707	pull	1	f
4	female	37	right	21	12	11	17	707	pull	1	f
4	female	37	right	21	12	11	17	710	pull	1	f
4	female	37	right	21	12	11	17	717	pull	1	m
4	female	37	right	21	12	11	17	723	pull	1	m
4	female	37	right	21	12	11	17	741	pull	1	m
4	female	37	right	21	12	11	17	745	pull	1	m
4	female	37	right	21	12	11	17	750	pull	1	f
4	female	37	right	21	12	11	17	792	pull	1	m
4	female	37	right	21	12	11	17	817	pull	1	m
4	female	37	right	21	12	11	17	818	pull	1	f
4	female	37	right	21	12	11	17	825	pull	1	m
4	female	37	right	21	12	11	17	828	pull	1	m
4	female	37	right	21	12	11	17	841	pull	1	m
4	female	37	right	21	12	11	17	861	pull	1	m
4	female	37	right	21	12	11	17	870	pull	1	f
4	female	37	right	21	12	11	17	879	pull	1	f
4	female	37	right	21	12	11	17	880	pull	1	m
4	female	37	right	21	12	11	17	920	pull	1	f
4	female	37	right	21	12	11	17	922	pull	1	f
4	female	37	right	21	12	11	17	923	pull	1	f
4	female	37	right	21	12	11	17	938	pull	1	m
4	female	37	right	21	12	11	17	963	pull	1	m
4	female	37	right	21	12	11	17	984	pull	1	m
4	female	37	right	21	12	11	17	1067	pull	1	f
4	female	37	right	21	12	11	17	1260	pull	1	m
4	female	37	right	21	12	11	17	1336	pull	1	f
4	female	37	right	21	12	11	17	1437	pull	1	f
4	female	37	right	21	12	11	17	1682	pull	1	f
4	female	37	right	21	12	11	17	1909	pull	1	m
4	female	37	right	21	12	11	17	3279	pull	1	f
4	female	37	right	21	12	11	17	436	pull	0	f
4	female	37	right	21	12	11	17	443	pull	1	m
4	female	37	right	21	12	11	17	486	pull	0	m
4	female	37	right	21	12	11	17	499	pull	1	m
4	female	37	right	21	12	11	17	509	pull	1	m
4	female	37	right	21	12	11	17	514	pull	1	m
4	female	37	right	21	12	11	17	518	pull	0	f
4	female	37	right	21	12	11	17	523	pull	1	m
4	female	37	right	21	12	11	17	533	pull	1	f
4	female	37	right	21	12	11	17	538	pull	1	f
4	female	37	right	21	12	11	17	542	pull	1	f
4	female	37	right	21	12	11	17	543	pull	1	m
4	female	37	right	21	12	11	17	547	pull	1	m
4	female	37	right	21	12	11	17	549	pull	1	m
4	female	37	right	21	12	11	17	555	pull	1	m
4	female	37	right	21	12	11	17	560	pull	1	f
4	female	37	right	21	12	11	17	569	pull	1	m
4	female	37	right	21	12	11	17	571	pull	1	f
4	female	37	right	21	12	11	17	575	pull	1	m
4	female	37	right	21	12	11	17	576	pull	1	m
4	female	37	right	21	12	11	17	577	pull	1	f
4	female	37	right	21	12	11	17	578	pull	1	f
4	female	37	right	21	12	11	17	579	pull	1	f
4	female	37	right	21	12	11	17	582	pull	1	f
4	female	37	right	21	12	11	17	591	pull	1	f
4	female	37	right	21	12	11	17	596	pull	1	f
4	female	37	right	21	12	11	17	597	pull	1	m
4	female	37	right	21	12	11	17	599	pull	1	f
4	female	37	right	21	12	11	17	603	pull	1	m
4	female	37	right	21	12	11	17	605	pull	1	m
4	female	37	right	21	12	11	17	606	pull	1	m
4	female	37	right	21	12	11	17	624	pull	1	m
4	female	37	right	21	12	11	17	625	pull	1	f
4	female	37	right	21	12	11	17	626	pull	1	f
4	female	37	right	21	12	11	17	627	pull	1	f
4	female	37	right	21	12	11	17	639	pull	1	m
4	female	37	right	21	12	11	17	641	pull	1	m
4	female	37	right	21	12	11	17	643	pull	1	m
4	female	37	right	21	12	11	17	644	pull	1	m
4	female	37	right	21	12	11	17	666	pull	1	f
4	female	37	right	21	12	11	17	673	pull	1	f
4	female	37	right	21	12	11	17	681	pull	1	f
4	female	37	right	21	12	11	17	682	pull	1	m
4	female	37	right	21	12	11	17	698	pull	0	f
4	female	37	right	21	12	11	17	714	pull	1	f
4	female	37	right	21	12	11	17	717	pull	1	m
4	female	37	right	21	12	11	17	724	pull	1	f
4	female	37	right	21	12	11	17	725	pull	1	m
4	female	37	right	21	12	11	17	729	pull	1	f
4	female	37	right	21	12	11	17	732	pull	1	f
4	female	37	right	21	12	11	17	788	pull	1	m
4	female	37	right	21	12	11	17	793	pull	1	m
4	female	37	right	21	12	11	17	807	pull	1	f
4	female	37	right	21	12	11	17	808	pull	1	m
4	female	37	right	21	12	11	17	819	pull	1	f
4	female	37	right	21	12	11	17	819	pull	1	f
4	female	37	right	21	12	11	17	885	pull	1	f
4	female	37	right	21	12	11	17	898	pull	1	m
4	female	37	right	21	12	11	17	898	pull	1	m
4	female	37	right	21	12	11	17	903	pull	1	m
4	female	37	right	21	12	11	17	954	pull	1	f
4	female	37	right	21	12	11	17	971	pull	1	f
4	female	37	right	21	12	11	17	1253	pull	1	m
4	female	37	right	21	12	11	17	1831	pull	1	f
4	female	37	right	21	12	11	17	394	push	1	m
4	female	37	right	21	12	11	17	396	push	1	m
4	female	37	right	21	12	11	17	418	push	1	m
4	female	37	right	21	12	11	17	454	push	1	f
4	female	37	right	21	12	11	17	461	push	1	m
4	female	37	right	21	12	11	17	475	push	0	m
4	female	37	right	21	12	11	17	483	push	1	f
4	female	37	right	21	12	11	17	493	push	1	f
4	female	37	right	21	12	11	17	502	push	1	f
4	female	37	right	21	12	11	17	532	push	1	f
4	female	37	right	21	12	11	17	534	push	1	f
4	female	37	right	21	12	11	17	546	push	1	m
4	female	37	right	21	12	11	17	552	push	1	m
4	female	37	right	21	12	11	17	554	push	1	m
4	female	37	right	21	12	11	17	561	push	1	f
4	female	37	right	21	12	11	17	565	push	1	f
4	female	37	right	21	12	11	17	565	push	1	m
4	female	37	right	21	12	11	17	566	push	1	f
4	female	37	right	21	12	11	17	571	push	1	f
4	female	37	right	21	12	11	17	578	push	1	m
4	female	37	right	21	12	11	17	585	push	1	f
4	female	37	right	21	12	11	17	596	push	1	f
4	female	37	right	21	12	11	17	597	push	1	m
4	female	37	right	21	12	11	17	602	push	1	f
4	female	37	right	21	12	11	17	607	push	1	m
4	female	37	right	21	12	11	17	608	push	1	f
4	female	37	right	21	12	11	17	610	push	1	m
4	female	37	right	21	12	11	17	610	push	1	m
4	female	37	right	21	12	11	17	611	push	1	f
4	female	37	right	21	12	11	17	611	push	1	m
4	female	37	right	21	12	11	17	621	push	1	f
4	female	37	right	21	12	11	17	634	push	1	m
4	female	37	right	21	12	11	17	642	push	1	f
4	female	37	right	21	12	11	17	646	push	1	f
4	female	37	right	21	12	11	17	646	push	1	f
4	female	37	right	21	12	11	17	658	push	1	m
4	female	37	right	21	12	11	17	673	push	1	m
4	female	37	right	21	12	11	17	681	push	1	m
4	female	37	right	21	12	11	17	681	push	1	m
4	female	37	right	21	12	11	17	684	push	1	m
4	female	37	right	21	12	11	17	692	push	1	f
4	female	37	right	21	12	11	17	702	push	1	f
4	female	37	right	21	12	11	17	708	push	1	m
4	female	37	right	21	12	11	17	721	push	1	f
4	female	37	right	21	12	11	17	730	push	1	m
4	female	37	right	21	12	11	17	751	push	1	m
4	female	37	right	21	12	11	17	756	push	1	f
4	female	37	right	21	12	11	17	763	push	1	f
4	female	37	right	21	12	11	17	774	push	1	m
4	female	37	right	21	12	11	17	781	push	1	m
4	female	37	right	21	12	11	17	791	push	1	m
4	female	37	right	21	12	11	17	802	push	1	m
4	female	37	right	21	12	11	17	810	push	1	m
4	female	37	right	21	12	11	17	844	push	1	f
4	female	37	right	21	12	11	17	865	push	1	f
4	female	37	right	21	12	11	17	876	push	1	f
4	female	37	right	21	12	11	17	918	push	1	m
4	female	37	right	21	12	11	17	1035	push	1	m
4	female	37	right	21	12	11	17	1173	push	1	f
4	female	37	right	21	12	11	17	1291	push	1	m
4	female	37	right	21	12	11	17	1360	push	1	f
4	female	37	right	21	12	11	17	1562	push	1	f
4	female	37	right	21	12	11	17	1846	push	1	f
4	female	37	right	21	12	11	17	5913	push	1	f
5	male	23	right	22	7	11	18	374	push	1	m
5	male	23	right	22	7	11	18	420	push	1	m
5	male	23	right	22	7	11	18	440	push	1	f
5	male	23	right	22	7	11	18	451	push	1	f
5	male	23	right	22	7	11	18	458	push	1	m
5	male	23	right	22	7	11	18	468	push	0	f
5	male	23	right	22	7	11	18	477	push	1	f
5	male	23	right	22	7	11	18	498	push	1	m
5	male	23	right	22	7	11	18	506	push	1	f
5	male	23	right	22	7	11	18	509	push	1	f
5	male	23	right	22	7	11	18	517	push	1	m
5	male	23	right	22	7	11	18	520	push	0	m
5	male	23	right	22	7	11	18	521	push	1	m
5	male	23	right	22	7	11	18	556	push	1	f
5	male	23	right	22	7	11	18	560	push	1	f
5	male	23	right	22	7	11	18	561	push	1	f
5	male	23	right	22	7	11	18	561	push	1	m
5	male	23	right	22	7	11	18	564	push	1	f
5	male	23	right	22	7	11	18	569	push	1	m
5	male	23	right	22	7	11	18	575	push	1	m
5	male	23	right	22	7	11	18	581	push	1	m
5	male	23	right	22	7	11	18	584	push	1	f
5	male	23	right	22	7	11	18	584	push	1	f
5	male	23	right	22	7	11	18	589	push	1	f
5	male	23	right	22	7	11	18	591	push	1	m
5	male	23	right	22	7	11	18	601	push	1	f
5	male	23	right	22	7	11	18	605	push	1	m
5	male	23	right	22	7	11	18	612	push	1	m
5	male	23	right	22	7	11	18	614	push	1	f
5	male	23	right	22	7	11	18	618	push	1	f
5	male	23	right	22	7	11	18	623	push	1	m
5	male	23	right	22	7	11	18	626	push	1	f
5	male	23	right	22	7	11	18	632	push	1	m
5	male	23	right	22	7	11	18	633	push	1	m
5	male	23	right	22	7	11	18	634	push	1	f
5	male	23	right	22	7	11	18	639	push	1	f
5	male	23	right	22	7	11	18	645	push	1	m
5	male	23	right	22	7	11	18	647	push	1	m
5	male	23	right	22	7	11	18	653	push	1	f
5	male	23	right	22	7	11	18	656	push	1	f
5	male	23	right	22	7	11	18	656	push	1	f
5	male	23	right	22	7	11	18	658	push	1	f
5	male	23	right	22	7	11	18	666	push	1	f
5	male	23	right	22	7	11	18	674	push	1	m
5	male	23	right	22	7	11	18	684	push	1	m
5	male	23	right	22	7	11	18	688	push	1	m
5	male	23	right	22	7	11	18	701	push	1	m
5	male	23	right	22	7	11	18	712	push	1	m
5	male	23	right	22	7	11	18	713	push	1	m
5	male	23	right	22	7	11	18	719	push	1	f
5	male	23	right	22	7	11	18	725	push	1	f
5	male	23	right	22	7	11	18	732	push	1	m
5	male	23	right	22	7	11	18	736	push	1	f
5	male	23	right	22	7	11	18	757	push	1	f
5	male	23	right	22	7	11	18	795	push	1	m
5	male	23	right	22	7	11	18	803	push	1	m
5	male	23	right	22	7	11	18	805	push	1	f
5	male	23	right	22	7	11	18	812	push	1	f
5	male	23	right	22	7	11	18	820	push	1	m
5	male	23	right	22	7	11	18	871	push	1	m
5	male	23	right	22	7	11	18	879	push	1	m
5	male	23	right	22	7	11	18	967	push	1	f
5	male	23	right	22	7	11	18	1014	push	1	m
5	male	23	right	22	7	11	18	1222	push	1	f
5	male	23	right	22	7	11	18	451	pull	1	m
5	male	23	right	22	7	11	18	461	pull	1	f
5	male	23	right	22	7	11	18	474	pull	1	m
5	male	23	right	22	7	11	18	488	pull	0	m
5	male	23	right	22	7	11	18	518	pull	1	m
5	male	23	right	22	7	11	18	523	pull	1	m
5	male	23	right	22	7	11	18	535	pull	1	m
5	male	23	right	22	7	11	18	536	pull	1	m
5	male	23	right	22	7	11	18	538	pull	0	m
5	male	23	right	22	7	11	18	546	pull	1	f
5	male	23	right	22	7	11	18	546	pull	1	f
5	male	23	right	22	7	11	18	549	pull	1	m
5	male	23	right	22	7	11	18	550	pull	1	f
5	male	23	right	22	7	11	18	558	pull	0	f
5	male	23	right	22	7	11	18	558	pull	1	m
5	male	23	right	22	7	11	18	562	pull	1	m
5	male	23	right	22	7	11	18	566	pull	1	f
5	male	23	right	22	7	11	18	579	pull	1	m
5	male	23	right	22	7	11	18	582	pull	1	m
5	male	23	right	22	7	11	18	585	pull	1	f
5	male	23	right	22	7	11	18	587	pull	1	f
5	male	23	right	22	7	11	18	588	pull	1	f
5	male	23	right	22	7	11	18	592	pull	1	f
5	male	23	right	22	7	11	18	595	pull	1	m
5	male	23	right	22	7	11	18	602	pull	1	f
5	male	23	right	22	7	11	18	602	pull	1	m
5	male	23	right	22	7	11	18	616	pull	1	f
5	male	23	right	22	7	11	18	619	pull	1	m
5	male	23	right	22	7	11	18	621	pull	1	f
5	male	23	right	22	7	11	18	626	pull	1	m
5	male	23	right	22	7	11	18	629	pull	1	m
5	male	23	right	22	7	11	18	635	pull	1	m
5	male	23	right	22	7	11	18	640	pull	1	f
5	male	23	right	22	7	11	18	644	pull	1	f
5	male	23	right	22	7	11	18	648	pull	1	m
5	male	23	right	22	7	11	18	649	pull	1	f
5	male	23	right	22	7	11	18	649	pull	1	m
5	male	23	right	22	7	11	18	650	pull	1	f
5	male	23	right	22	7	11	18	657	pull	1	f
5	male	23	right	22	7	11	18	659	pull	1	m
5	male	23	right	22	7	11	18	659	pull	0	f
5	male	23	right	22	7	11	18	667	pull	1	f
5	male	23	right	22	7	11	18	673	pull	1	f
5	male	23	right	22	7	11	18	675	pull	1	f
5	male	23	right	22	7	11	18	677	pull	1	f
5	male	23	right	22	7	11	18	685	pull	1	m
5	male	23	right	22	7	11	18	711	pull	1	f
5	male	23	right	22	7	11	18	712	pull	1	f
5	male	23	right	22	7	11	18	717	pull	1	m
5	male	23	right	22	7	11	18	718	pull	1	m
5	male	23	right	22	7	11	18	730	pull	1	f
5	male	23	right	22	7	11	18	745	pull	1	f
5	male	23	right	22	7	11	18	748	pull	1	f
5	male	23	right	22	7	11	18	755	pull	1	m
5	male	23	right	22	7	11	18	770	pull	1	m
5	male	23	right	22	7	11	18	773	pull	1	m
5	male	23	right	22	7	11	18	867	pull	1	f
5	male	23	right	22	7	11	18	927	pull	0	f
5	male	23	right	22	7	11	18	933	pull	1	f
5	male	23	right	22	7	11	18	949	pull	1	m
5	male	23	right	22	7	11	18	1019	pull	0	f
5	male	23	right	22	7	11	18	1081	pull	1	m
5	male	23	right	22	7	11	18	1091	pull	1	m
5	male	23	right	22	7	11	18	1785	pull	1	m
5	male	23	right	22	7	11	18	133	pull	1	m
5	male	23	right	22	7	11	18	412	pull	1	f
5	male	23	right	22	7	11	18	434	pull	1	f
5	male	23	right	22	7	11	18	468	pull	0	m
5	male	23	right	22	7	11	18	472	pull	1	m
5	male	23	right	22	7	11	18	480	pull	1	m
5	male	23	right	22	7	11	18	482	pull	1	m
5	male	23	right	22	7	11	18	485	pull	1	m
5	male	23	right	22	7	11	18	504	pull	0	f
5	male	23	right	22	7	11	18	518	pull	1	f
5	male	23	right	22	7	11	18	521	pull	1	m
5	male	23	right	22	7	11	18	542	pull	1	m
5	male	23	right	22	7	11	18	545	pull	1	m
5	male	23	right	22	7	11	18	557	pull	1	f
5	male	23	right	22	7	11	18	566	pull	1	m
5	male	23	right	22	7	11	18	573	pull	1	m
5	male	23	right	22	7	11	18	574	pull	1	m
5	male	23	right	22	7	11	18	580	pull	1	m
5	male	23	right	22	7	11	18	582	pull	1	f
5	male	23	right	22	7	11	18	587	pull	1	m
5	male	23	right	22	7	11	18	588	pull	1	f
5	male	23	right	22	7	11	18	590	pull	1	f
5	male	23	right	22	7	11	18	591	pull	1	f
5	male	23	right	22	7	11	18	605	pull	1	f
5	male	23	right	22	7	11	18	608	pull	1	m
5	male	23	right	22	7	11	18	611	pull	1	m
5	male	23	right	22	7	11	18	620	pull	1	f
5	male	23	right	22	7	11	18	623	pull	1	m
5	male	23	right	22	7	11	18	626	pull	1	m
5	male	23	right	22	7	11	18	629	pull	1	f
5	male	23	right	22	7	11	18	636	pull	1	f
5	male	23	right	22	7	11	18	643	pull	1	m
5	male	23	right	22	7	11	18	645	pull	1	m
5	male	23	right	22	7	11	18	649	pull	1	m
5	male	23	right	22	7	11	18	650	pull	1	m
5	male	23	right	22	7	11	18	650	pull	1	f
5	male	23	right	22	7	11	18	657	pull	1	f
5	male	23	right	22	7	11	18	672	pull	1	m
5	male	23	right	22	7	11	18	674	pull	1	f
5	male	23	right	22	7	11	18	676	pull	1	m
5	male	23	right	22	7	11	18	678	pull	1	f
5	male	23	right	22	7	11	18	682	pull	1	f
5	male	23	right	22	7	11	18	700	pull	1	m
5	male	23	right	22	7	11	18	701	pull	1	m
5	male	23	right	22	7	11	18	722	pull	1	f
5	male	23	right	22	7	11	18	725	pull	1	f
5	male	23	right	22	7	11	18	729	pull	1	m
5	male	23	right	22	7	11	18	730	pull	1	f
5	male	23	right	22	7	11	18	731	pull	1	f
5	male	23	right	22	7	11	18	733	pull	1	f
5	male	23	right	22	7	11	18	733	pull	1	f
5	male	23	right	22	7	11	18	747	pull	1	m
5	male	23	right	22	7	11	18	762	pull	1	f
5	male	23	right	22	7	11	18	769	pull	1	m
5	male	23	right	22	7	11	18	790	pull	1	m
5	male	23	right	22	7	11	18	821	pull	1	f
5	male	23	right	22	7	11	18	828	pull	1	m
5	male	23	right	22	7	11	18	834	pull	1	f
5	male	23	right	22	7	11	18	879	pull	1	m
5	male	23	right	22	7	11	18	886	pull	1	f
5	male	23	right	22	7	11	18	916	pull	1	f
5	male	23	right	22	7	11	18	955	pull	1	f
5	male	23	right	22	7	11	18	1051	pull	1	f
5	male	23	right	22	7	11	18	1148	pull	1	f
5	male	23	right	22	7	11	18	425	push	1	f
5	male	23	right	22	7	11	18	441	push	1	m
5	male	23	right	22	7	11	18	453	push	1	f
5	male	23	right	22	7	11	18	472	push	1	m
5	male	23	right	22	7	11	18	472	push	1	m
5	male	23	right	22	7	11	18	488	push	1	f
5	male	23	right	22	7	11	18	512	push	1	f
5	male	23	right	22	7	11	18	514	push	1	f
5	male	23	right	22	7	11	18	519	push	1	m
5	male	23	right	22	7	11	18	521	push	1	m
5	male	23	right	22	7	11	18	522	push	1	f
5	male	23	right	22	7	11	18	522	push	1	m
5	male	23	right	22	7	11	18	522	push	1	f
5	male	23	right	22	7	11	18	522	push	1	m
5	male	23	right	22	7	11	18	522	push	1	f
5	male	23	right	22	7	11	18	525	push	1	m
5	male	23	right	22	7	11	18	537	push	1	m
5	male	23	right	22	7	11	18	538	push	1	f
5	male	23	right	22	7	11	18	547	push	1	f
5	male	23	right	22	7	11	18	548	push	1	f
5	male	23	right	22	7	11	18	550	push	1	m
5	male	23	right	22	7	11	18	553	push	1	m
5	male	23	right	22	7	11	18	557	push	1	m
5	male	23	right	22	7	11	18	558	push	1	m
5	male	23	right	22	7	11	18	560	push	1	f
5	male	23	right	22	7	11	18	567	push	1	m
5	male	23	right	22	7	11	18	568	push	1	m
5	male	23	right	22	7	11	18	578	push	1	f
5	male	23	right	22	7	11	18	580	push	1	f
5	male	23	right	22	7	11	18	584	push	1	m
5	male	23	right	22	7	11	18	593	push	1	m
5	male	23	right	22	7	11	18	597	push	1	m
5	male	23	right	22	7	11	18	599	push	1	m
5	male	23	right	22	7	11	18	602	push	1	f
5	male	23	right	22	7	11	18	602	push	1	m
5	male	23	right	22	7	11	18	602	push	1	f
5	male	23	right	22	7	11	18	605	push	1	m
5	male	23	right	22	7	11	18	606	push	1	m
5	male	23	right	22	7	11	18	610	push	0	m
5	male	23	right	22	7	11	18	612	push	1	f
5	male	23	right	22	7	11	18	618	push	1	m
5	male	23	right	22	7	11	18	621	push	1	m
5	male	23	right	22	7	11	18	626	push	1	f
5	male	23	right	22	7	11	18	631	push	1	f
5	male	23	right	22	7	11	18	635	push	1	f
5	male	23	right	22	7	11	18	639	push	0	m
5	male	23	right	22	7	11	18	646	push	1	f
5	male	23	right	22	7	11	18	650	push	1	f
5	male	23	right	22	7	11	18	653	push	1	f
5	male	23	right	22	7	11	18	653	push	1	m
5	male	23	right	22	7	11	18	668	push	1	m
5	male	23	right	22	7	11	18	677	push	1	f
5	male	23	right	22	7	11	18	684	push	1	m
5	male	23	right	22	7	11	18	693	push	1	f
5	male	23	right	22	7	11	18	709	push	1	f
5	male	23	right	22	7	11	18	725	push	1	f
5	male	23	right	22	7	11	18	728	push	1	f
5	male	23	right	22	7	11	18	737	push	1	f
5	male	23	right	22	7	11	18	827	push	1	f
5	male	23	right	22	7	11	18	838	push	1	f
5	male	23	right	22	7	11	18	1048	push	1	f
5	male	23	right	22	7	11	18	1147	push	1	m
5	male	23	right	22	7	11	18	1322	push	1	m
5	male	23	right	22	7	11	18	1385	push	1	m
6	male	21	right	15	13	11	13	490	push	1	f
6	male	21	right	15	13	11	13	499	push	1	m
6	male	21	right	15	13	11	13	506	push	1	m
6	male	21	right	15	13	11	13	531	push	1	m
6	male	21	right	15	13	11	13	537	push	1	f
6	male	21	right	15	13	11	13	546	push	1	m
6	male	21	right	15	13	11	13	568	push	0	m
6	male	21	right	15	13	11	13	569	push	1	f
6	male	21	right	15	13	11	13	607	push	1	m
6	male	21	right	15	13	11	13	634	push	1	f
6	male	21	right	15	13	11	13	634	push	1	f
6	male	21	right	15	13	11	13	644	push	1	f
6	male	21	right	15	13	11	13	661	push	1	f
6	male	21	right	15	13	11	13	667	push	1	f
6	male	21	right	15	13	11	13	673	push	1	m
6	male	21	right	15	13	11	13	676	push	1	f
6	male	21	right	15	13	11	13	677	push	1	m
6	male	21	right	15	13	11	13	684	push	1	m
6	male	21	right	15	13	11	13	692	push	1	m
6	male	21	right	15	13	11	13	699	push	1	m
6	male	21	right	15	13	11	13	700	push	1	f
6	male	21	right	15	13	11	13	701	push	1	f
6	male	21	right	15	13	11	13	724	push	1	f
6	male	21	right	15	13	11	13	725	push	1	f
6	male	21	right	15	13	11	13	742	push	1	m
6	male	21	right	15	13	11	13	749	push	1	f
6	male	21	right	15	13	11	13	764	push	1	m
6	male	21	right	15	13	11	13	766	push	1	f
6	male	21	right	15	13	11	13	769	push	1	m
6	male	21	right	15	13	11	13	784	push	1	f
6	male	21	right	15	13	11	13	789	push	1	m
6	male	21	right	15	13	11	13	789	push	1	m
6	male	21	right	15	13	11	13	792	push	1	f
6	male	21	right	15	13	11	13	833	push	1	f
6	male	21	right	15	13	11	13	835	push	1	f
6	male	21	right	15	13	11	13	840	push	1	m
6	male	21	right	15	13	11	13	847	push	1	m
6	male	21	right	15	13	11	13	854	push	1	m
6	male	21	right	15	13	11	13	873	push	1	m
6	male	21	right	15	13	11	13	895	push	1	f
6	male	21	right	15	13	11	13	899	push	1	f
6	male	21	right	15	13	11	13	900	push	1	f
6	male	21	right	15	13	11	13	922	push	1	m
6	male	21	right	15	13	11	13	930	push	1	m
6	male	21	right	15	13	11	13	935	push	1	f
6	male	21	right	15	13	11	13	937	push	1	f
6	male	21	right	15	13	11	13	997	push	1	m
6	male	21	right	15	13	11	13	1003	push	1	m
6	male	21	right	15	13	11	13	1025	push	1	f
6	male	21	right	15	13	11	13	1066	push	1	m
6	male	21	right	15	13	11	13	1073	push	1	m
6	male	21	right	15	13	11	13	1144	push	1	m
6	male	21	right	15	13	11	13	1147	push	1	f
6	male	21	right	15	13	11	13	1149	push	1	f
6	male	21	right	15	13	11	13	1161	push	0	m
6	male	21	right	15	13	11	13	1165	push	1	f
6	male	21	right	15	13	11	13	1199	push	1	m
6	male	21	right	15	13	11	13	1294	push	1	f
6	male	21	right	15	13	11	13	1323	push	1	f
6	male	21	right	15	13	11	13	1476	push	1	m
6	male	21	right	15	13	11	13	1559	push	1	m
6	male	21	right	15	13	11	13	1561	push	1	m
6	male	21	right	15	13	11	13	1569	push	1	f
6	male	21	right	15	13	11	13	1810	push	1	f
6	male	21	right	15	13	11	13	503	pull	1	m
6	male	21	right	15	13	11	13	559	pull	1	f
6	male	21	right	15	13	11	13	582	pull	1	m
6	male	21	right	15	13	11	13	610	pull	1	m
6	male	21	right	15	13	11	13	613	pull	1	f
6	male	21	right	15	13	11	13	618	pull	1	f
6	male	21	right	15	13	11	13	624	pull	1	m
6	male	21	right	15	13	11	13	626	pull	1	m
6	male	21	right	15	13	11	13	659	pull	1	m
6	male	21	right	15	13	11	13	664	pull	1	m
6	male	21	right	15	13	11	13	669	pull	1	f
6	male	21	right	15	13	11	13	685	pull	1	f
6	male	21	right	15	13	11	13	689	pull	1	f
6	male	21	right	15	13	11	13	690	pull	1	f
6	male	21	right	15	13	11	13	694	pull	0	m
6	male	21	right	15	13	11	13	695	pull	1	m
6	male	21	right	15	13	11	13	699	pull	1	f
6	male	21	right	15	13	11	13	701	pull	1	f
6	male	21	right	15	13	11	13	701	pull	1	m
6	male	21	right	15	13	11	13	711	pull	1	m
6	male	21	right	15	13	11	13	716	pull	1	m
6	male	21	right	15	13	11	13	717	pull	1	f
6	male	21	right	15	13	11	13	718	pull	1	m
6	male	21	right	15	13	11	13	725	pull	1	f
6	male	21	right	15	13	11	13	725	pull	1	f
6	male	21	right	15	13	11	13	732	pull	1	m
6	male	21	right	15	13	11	13	732	pull	1	f
6	male	21	right	15	13	11	13	736	pull	1	f
6	male	21	right	15	13	11	13	739	pull	1	m
6	male	21	right	15	13	11	13	748	pull	1	f
6	male	21	right	15	13	11	13	769	pull	1	m
6	male	21	right	15	13	11	13	771	pull	1	f
6	male	21	right	15	13	11	13	776	pull	1	m
6	male	21	right	15	13	11	13	782	pull	1	f
6	male	21	right	15	13	11	13	792	pull	1	m
6	male	21	right	15	13	11	13	794	pull	1	m
6	male	21	right	15	13	11	13	801	pull	1	f
6	male	21	right	15	13	11	13	803	pull	1	f
6	male	21	right	15	13	11	13	816	pull	1	f
6	male	21	right	15	13	11	13	821	pull	1	m
6	male	21	right	15	13	11	13	827	pull	1	f
6	male	21	right	15	13	11	13	856	pull	1	f
6	male	21	right	15	13	11	13	865	pull	1	f
6	male	21	right	15	13	11	13	878	pull	1	m
6	male	21	right	15	13	11	13	899	pull	1	m
6	male	21	right	15	13	11	13	904	pull	1	m
6	male	21	right	15	13	11	13	914	pull	1	f
6	male	21	right	15	13	11	13	923	pull	1	f
6	male	21	right	15	13	11	13	954	pull	1	f
6	male	21	right	15	13	11	13	967	pull	1	m
6	male	21	right	15	13	11	13	988	pull	1	f
6	male	21	right	15	13	11	13	1022	pull	1	m
6	male	21	right	15	13	11	13	1043	pull	1	f
6	male	21	right	15	13	11	13	1047	pull	1	m
6	male	21	right	15	13	11	13	1140	pull	1	m
6	male	21	right	15	13	11	13	1222	pull	1	m
6	male	21	right	15	13	11	13	1246	pull	1	f
6	male	21	right	15	13	11	13	1333	pull	1	m
6	male	21	right	15	13	11	13	1498	pull	1	m
6	male	21	right	15	13	11	13	1503	pull	1	f
6	male	21	right	15	13	11	13	1606	pull	1	f
6	male	21	right	15	13	11	13	1963	pull	1	m
6	male	21	right	15	13	11	13	2299	pull	1	f
6	male	21	right	15	13	11	13	2726	pull	1	m
6	male	21	right	15	13	11	13	565	pull	1	f
6	male	21	right	15	13	11	13	565	pull	1	m
6	male	21	right	15	13	11	13	634	pull	1	f
6	male	21	right	15	13	11	13	658	pull	1	m
6	male	21	right	15	13	11	13	665	pull	1	m
6	male	21	right	15	13	11	13	671	pull	1	f
6	male	21	right	15	13	11	13	679	pull	1	m
6	male	21	right	15	13	11	13	684	pull	1	m
6	male	21	right	15	13	11	13	687	pull	1	m
6	male	21	right	15	13	11	13	696	pull	1	m
6	male	21	right	15	13	11	13	700	pull	1	m
6	male	21	right	15	13	11	13	704	pull	1	m
6	male	21	right	15	13	11	13	705	pull	1	m
6	male	21	right	15	13	11	13	709	pull	1	m
6	male	21	right	15	13	11	13	722	pull	1	m
6	male	21	right	15	13	11	13	726	pull	1	m
6	male	21	right	15	13	11	13	727	pull	1	f
6	male	21	right	15	13	11	13	730	pull	1	f
6	male	21	right	15	13	11	13	734	pull	1	f
6	male	21	right	15	13	11	13	736	pull	1	f
6	male	21	right	15	13	11	13	740	pull	1	f
6	male	21	right	15	13	11	13	740	pull	1	f
6	male	21	right	15	13	11	13	744	pull	1	m
6	male	21	right	15	13	11	13	755	pull	1	f
6	male	21	right	15	13	11	13	759	pull	1	f
6	male	21	right	15	13	11	13	762	pull	1	m
6	male	21	right	15	13	11	13	765	pull	1	m
6	male	21	right	15	13	11	13	766	pull	1	f
6	male	21	right	15	13	11	13	770	pull	1	m
6	male	21	right	15	13	11	13	775	pull	1	f
6	male	21	right	15	13	11	13	791	pull	1	m
6	male	21	right	15	13	11	13	803	pull	1	f
6	male	21	right	15	13	11	13	803	pull	1	f
6	male	21	right	15	13	11	13	811	pull	1	f
6	male	21	right	15	13	11	13	826	pull	1	m
6	male	21	right	15	13	11	13	827	pull	1	m
6	male	21	right	15	13	11	13	852	pull	1	m
6	male	21	right	15	13	11	13	858	pull	1	f
6	male	21	right	15	13	11	13	867	pull	1	m
6	male	21	right	15	13	11	13	872	pull	1	f
6	male	21	right	15	13	11	13	906	pull	1	f
6	male	21	right	15	13	11	13	915	pull	0	f
6	male	21	right	15	13	11	13	922	pull	1	f
6	male	21	right	15	13	11	13	930	pull	1	m
6	male	21	right	15	13	11	13	954	pull	0	m
6	male	21	right	15	13	11	13	968	pull	1	f
6	male	21	right	15	13	11	13	970	pull	1	f
6	male	21	right	15	13	11	13	980	pull	1	f
6	male	21	right	15	13	11	13	1064	pull	1	f
6	male	21	right	15	13	11	13	1122	pull	1	m
6	male	21	right	15	13	11	13	1139	pull	1	m
6	male	21	right	15	13	11	13	1149	pull	1	f
6	male	21	right	15	13	11	13	1178	pull	1	f
6	male	21	right	15	13	11	13	1226	pull	0	f
6	male	21	right	15	13	11	13	1305	pull	1	m
6	male	21	right	15	13	11	13	1328	pull	1	m
6	male	21	right	15	13	11	13	1444	pull	1	m
6	male	21	right	15	13	11	13	1492	pull	1	m
6	male	21	right	15	13	11	13	1768	pull	0	f
6	male	21	right	15	13	11	13	2000	pull	1	f
6	male	21	right	15	13	11	13	2036	pull	1	f
6	male	21	right	15	13	11	13	2378	pull	1	f
6	male	21	right	15	13	11	13	2693	pull	0	m
6	male	21	right	15	13	11	13	4946	pull	1	m
6	male	21	right	15	13	11	13	533	push	1	f
6	male	21	right	15	13	11	13	545	push	1	f
6	male	21	right	15	13	11	13	555	push	1	m
6	male	21	right	15	13	11	13	565	push	1	m
6	male	21	right	15	13	11	13	582	push	1	m
6	male	21	right	15	13	11	13	606	push	1	f
6	male	21	right	15	13	11	13	612	push	1	f
6	male	21	right	15	13	11	13	614	push	1	f
6	male	21	right	15	13	11	13	615	push	1	m
6	male	21	right	15	13	11	13	625	push	1	m
6	male	21	right	15	13	11	13	627	push	1	f
6	male	21	right	15	13	11	13	627	push	1	m
6	male	21	right	15	13	11	13	629	push	1	f
6	male	21	right	15	13	11	13	635	push	1	f
6	male	21	right	15	13	11	13	638	push	1	f
6	male	21	right	15	13	11	13	652	push	1	m
6	male	21	right	15	13	11	13	656	push	1	f
6	male	21	right	15	13	11	13	656	push	1	f
6	male	21	right	15	13	11	13	665	push	1	f
6	male	21	right	15	13	11	13	672	push	1	m
6	male	21	right	15	13	11	13	676	push	1	f
6	male	21	right	15	13	11	13	677	push	1	f
6	male	21	right	15	13	11	13	680	push	1	f
6	male	21	right	15	13	11	13	685	push	1	m
6	male	21	right	15	13	11	13	689	push	1	f
6	male	21	right	15	13	11	13	689	push	1	m
6	male	21	right	15	13	11	13	690	push	1	m
6	male	21	right	15	13	11	13	694	push	1	f
6	male	21	right	15	13	11	13	696	push	1	f
6	male	21	right	15	13	11	13	703	push	1	m
6	male	21	right	15	13	11	13	703	push	1	m
6	male	21	right	15	13	11	13	714	push	1	f
6	male	21	right	15	13	11	13	714	push	1	m
6	male	21	right	15	13	11	13	724	push	1	m
6	male	21	right	15	13	11	13	728	push	1	f
6	male	21	right	15	13	11	13	743	push	1	m
6	male	21	right	15	13	11	13	749	push	1	f
6	male	21	right	15	13	11	13	759	push	1	m
6	male	21	right	15	13	11	13	777	push	1	m
6	male	21	right	15	13	11	13	780	push	1	m
6	male	21	right	15	13	11	13	784	push	1	f
6	male	21	right	15	13	11	13	785	push	1	f
6	male	21	right	15	13	11	13	787	push	1	m
6	male	21	right	15	13	11	13	791	push	1	m
6	male	21	right	15	13	11	13	804	push	1	f
6	male	21	right	15	13	11	13	806	push	1	f
6	male	21	right	15	13	11	13	812	push	1	f
6	male	21	right	15	13	11	13	852	push	1	m
6	male	21	right	15	13	11	13	858	push	1	f
6	male	21	right	15	13	11	13	865	push	1	m
6	male	21	right	15	13	11	13	893	push	1	m
6	male	21	right	15	13	11	13	904	push	1	f
6	male	21	right	15	13	11	13	948	push	1	m
6	male	21	right	15	13	11	13	962	push	1	m
6	male	21	right	15	13	11	13	1007	push	1	f
6	male	21	right	15	13	11	13	1017	push	1	f
6	male	21	right	15	13	11	13	1128	push	1	m
6	male	21	right	15	13	11	13	1171	push	1	m
6	male	21	right	15	13	11	13	1183	push	1	m
6	male	21	right	15	13	11	13	1251	push	1	m
6	male	21	right	15	13	11	13	1291	push	1	f
6	male	21	right	15	13	11	13	1456	push	1	f
6	male	21	right	15	13	11	13	1501	push	1	m
6	male	21	right	15	13	11	13	5730	push	1	m
7	male	27	left	17	7	14	10	458	push	1	m
7	male	27	left	17	7	14	10	488	push	1	m
7	male	27	left	17	7	14	10	537	push	1	f
7	male	27	left	17	7	14	10	543	push	1	f
7	male	27	left	17	7	14	10	559	push	1	f
7	male	27	left	17	7	14	10	579	push	1	f
7	male	27	left	17	7	14	10	593	push	1	m
7	male	27	left	17	7	14	10	594	push	1	f
7	male	27	left	17	7	14	10	619	push	1	f
7	male	27	left	17	7	14	10	619	push	1	f
7	male	27	left	17	7	14	10	635	push	1	f
7	male	27	left	17	7	14	10	640	push	1	f
7	male	27	left	17	7	14	10	651	push	0	f
7	male	27	left	17	7	14	10	653	push	1	f
7	male	27	left	17	7	14	10	655	push	1	m
7	male	27	left	17	7	14	10	668	push	1	f
7	male	27	left	17	7	14	10	680	push	1	m
7	male	27	left	17	7	14	10	682	push	1	m
7	male	27	left	17	7	14	10	687	push	1	f
7	male	27	left	17	7	14	10	698	push	1	f
7	male	27	left	17	7	14	10	706	push	1	f
7	male	27	left	17	7	14	10	709	push	1	m
7	male	27	left	17	7	14	10	712	push	1	m
7	male	27	left	17	7	14	10	715	push	1	f
7	male	27	left	17	7	14	10	721	push	1	f
7	male	27	left	17	7	14	10	721	push	1	m
7	male	27	left	17	7	14	10	729	push	1	f
7	male	27	left	17	7	14	10	730	push	1	f
7	male	27	left	17	7	14	10	740	push	1	m
7	male	27	left	17	7	14	10	741	push	1	f
7	male	27	left	17	7	14	10	777	push	1	f
7	male	27	left	17	7	14	10	777	push	1	m
7	male	27	left	17	7	14	10	811	push	1	m
7	male	27	left	17	7	14	10	819	push	1	m
7	male	27	left	17	7	14	10	825	push	1	m
7	male	27	left	17	7	14	10	830	push	1	f
7	male	27	left	17	7	14	10	849	push	1	m
7	male	27	left	17	7	14	10	901	push	1	f
7	male	27	left	17	7	14	10	908	push	1	m
7	male	27	left	17	7	14	10	910	push	1	m
7	male	27	left	17	7	14	10	982	push	1	f
7	male	27	left	17	7	14	10	1019	push	1	f
7	male	27	left	17	7	14	10	1050	push	1	f
7	male	27	left	17	7	14	10	1085	push	1	f
7	male	27	left	17	7	14	10	1122	push	1	m
7	male	27	left	17	7	14	10	1137	push	1	m
7	male	27	left	17	7	14	10	1192	push	1	m
7	male	27	left	17	7	14	10	1206	push	1	m
7	male	27	left	17	7	14	10	1273	push	0	m
7	male	27	left	17	7	14	10	1386	push	1	f
7	male	27	left	17	7	14	10	1409	push	1	m
7	male	27	left	17	7	14	10	1570	push	1	f
7	male	27	left	17	7	14	10	1725	push	1	m
7	male	27	left	17	7	14	10	2139	push	1	m
7	male	27	left	17	7	14	10	2243	push	1	f
7	male	27	left	17	7	14	10	2591	push	1	m
7	male	27	left	17	7	14	10	2996	push	1	m
7	male	27	left	17	7	14	10	3034	push	1	f
7	male	27	left	17	7	14	10	3457	push	1	m
7	male	27	left	17	7	14	10	3544	push	1	m
7	male	27	left	17	7	14	10	3872	push	1	m
7	male	27	left	17	7	14	10	3929	push	1	m
7	male	27	left	17	7	14	10	3943	push	1	f
7	male	27	left	17	7	14	10	4030	push	1	m
7	male	27	left	17	7	14	10	537	pull	1	f
7	male	27	left	17	7	14	10	604	pull	0	f
7	male	27	left	17	7	14	10	621	pull	1	m
7	male	27	left	17	7	14	10	628	pull	1	m
7	male	27	left	17	7	14	10	629	pull	1	f
7	male	27	left	17	7	14	10	639	pull	0	f
7	male	27	left	17	7	14	10	648	pull	1	f
7	male	27	left	17	7	14	10	648	pull	1	m
7	male	27	left	17	7	14	10	682	pull	1	f
7	male	27	left	17	7	14	10	700	pull	1	m
7	male	27	left	17	7	14	10	722	pull	1	m
7	male	27	left	17	7	14	10	725	pull	1	f
7	male	27	left	17	7	14	10	739	pull	1	m
7	male	27	left	17	7	14	10	748	pull	1	f
7	male	27	left	17	7	14	10	749	pull	1	m
7	male	27	left	17	7	14	10	757	pull	1	f
7	male	27	left	17	7	14	10	762	pull	1	m
7	male	27	left	17	7	14	10	779	pull	1	f
7	male	27	left	17	7	14	10	780	pull	1	f
7	male	27	left	17	7	14	10	786	pull	1	m
7	male	27	left	17	7	14	10	787	pull	1	m
7	male	27	left	17	7	14	10	788	pull	1	f
7	male	27	left	17	7	14	10	794	pull	1	m
7	male	27	left	17	7	14	10	795	pull	1	m
7	male	27	left	17	7	14	10	813	pull	1	f
7	male	27	left	17	7	14	10	830	pull	1	f
7	male	27	left	17	7	14	10	833	pull	1	f
7	male	27	left	17	7	14	10	835	pull	1	f
7	male	27	left	17	7	14	10	835	pull	1	m
7	male	27	left	17	7	14	10	845	pull	1	f
7	male	27	left	17	7	14	10	865	pull	1	m
7	male	27	left	17	7	14	10	865	pull	1	f
7	male	27	left	17	7	14	10	871	pull	1	m
7	male	27	left	17	7	14	10	876	pull	1	m
7	male	27	left	17	7	14	10	928	pull	1	f
7	male	27	left	17	7	14	10	930	pull	1	m
7	male	27	left	17	7	14	10	994	pull	1	m
7	male	27	left	17	7	14	10	1033	pull	0	f
7	male	27	left	17	7	14	10	1058	pull	1	f
7	male	27	left	17	7	14	10	1061	pull	0	m
7	male	27	left	17	7	14	10	1104	pull	1	f
7	male	27	left	17	7	14	10	1131	pull	1	m
7	male	27	left	17	7	14	10	1154	pull	1	m
7	male	27	left	17	7	14	10	1162	pull	1	m
7	male	27	left	17	7	14	10	1278	pull	1	f
7	male	27	left	17	7	14	10	1450	pull	1	m
7	male	27	left	17	7	14	10	1539	pull	0	m
7	male	27	left	17	7	14	10	1614	pull	1	m
7	male	27	left	17	7	14	10	1665	pull	1	f
7	male	27	left	17	7	14	10	1728	pull	1	m
7	male	27	left	17	7	14	10	1796	pull	1	m
7	male	27	left	17	7	14	10	1821	pull	1	f
7	male	27	left	17	7	14	10	2024	pull	1	m
7	male	27	left	17	7	14	10	2300	pull	1	f
7	male	27	left	17	7	14	10	2804	pull	1	f
7	male	27	left	17	7	14	10	3154	pull	1	f
7	male	27	left	17	7	14	10	3254	pull	1	f
7	male	27	left	17	7	14	10	3313	pull	1	m
7	male	27	left	17	7	14	10	4797	pull	1	f
7	male	27	left	17	7	14	10	6489	pull	1	m
7	male	27	left	17	7	14	10	6591	pull	1	m
7	male	27	left	17	7	14	10	6876	pull	1	m
7	male	27	left	17	7	14	10	12401	pull	1	f
7	male	27	left	17	7	14	10	12423	pull	1	f
7	male	27	left	17	7	14	10	413	pull	0	m
7	male	27	left	17	7	14	10	418	pull	1	f
7	male	27	left	17	7	14	10	523	pull	1	m
7	male	27	left	17	7	14	10	546	pull	1	m
7	male	27	left	17	7	14	10	581	pull	1	f
7	male	27	left	17	7	14	10	586	pull	1	m
7	male	27	left	17	7	14	10	591	pull	1	f
7	male	27	left	17	7	14	10	598	pull	1	f
7	male	27	left	17	7	14	10	600	pull	0	f
7	male	27	left	17	7	14	10	606	pull	1	m
7	male	27	left	17	7	14	10	616	pull	1	f
7	male	27	left	17	7	14	10	618	pull	1	m
7	male	27	left	17	7	14	10	625	pull	1	f
7	male	27	left	17	7	14	10	644	pull	1	m
7	male	27	left	17	7	14	10	650	pull	1	f
7	male	27	left	17	7	14	10	652	pull	1	f
7	male	27	left	17	7	14	10	659	pull	1	m
7	male	27	left	17	7	14	10	668	pull	1	f
7	male	27	left	17	7	14	10	671	pull	1	m
7	male	27	left	17	7	14	10	673	pull	1	f
7	male	27	left	17	7	14	10	677	pull	1	m
7	male	27	left	17	7	14	10	680	pull	1	m
7	male	27	left	17	7	14	10	695	pull	1	f
7	male	27	left	17	7	14	10	706	pull	1	f
7	male	27	left	17	7	14	10	713	pull	1	f
7	male	27	left	17	7	14	10	716	pull	1	m
7	male	27	left	17	7	14	10	724	pull	1	m
7	male	27	left	17	7	14	10	735	pull	1	m
7	male	27	left	17	7	14	10	745	pull	1	f
7	male	27	left	17	7	14	10	746	pull	1	m
7	male	27	left	17	7	14	10	747	pull	1	f
7	male	27	left	17	7	14	10	751	pull	1	f
7	male	27	left	17	7	14	10	753	pull	1	m
7	male	27	left	17	7	14	10	761	pull	1	f
7	male	27	left	17	7	14	10	764	pull	1	f
7	male	27	left	17	7	14	10	767	pull	1	f
7	male	27	left	17	7	14	10	767	pull	1	f
7	male	27	left	17	7	14	10	772	pull	1	m
7	male	27	left	17	7	14	10	774	pull	1	f
7	male	27	left	17	7	14	10	802	pull	1	m
7	male	27	left	17	7	14	10	810	pull	1	m
7	male	27	left	17	7	14	10	813	pull	1	m
7	male	27	left	17	7	14	10	820	pull	1	f
7	male	27	left	17	7	14	10	826	pull	1	m
7	male	27	left	17	7	14	10	832	pull	1	f
7	male	27	left	17	7	14	10	854	pull	1	f
7	male	27	left	17	7	14	10	866	pull	1	m
7	male	27	left	17	7	14	10	923	pull	1	f
7	male	27	left	17	7	14	10	939	pull	1	m
7	male	27	left	17	7	14	10	941	pull	1	m
7	male	27	left	17	7	14	10	961	pull	1	f
7	male	27	left	17	7	14	10	1067	pull	1	f
7	male	27	left	17	7	14	10	1429	pull	1	f
7	male	27	left	17	7	14	10	1443	pull	1	f
7	male	27	left	17	7	14	10	1444	pull	1	f
7	male	27	left	17	7	14	10	1594	pull	1	f
7	male	27	left	17	7	14	10	1711	pull	1	m
7	male	27	left	17	7	14	10	1820	pull	1	m
7	male	27	left	17	7	14	10	1979	pull	1	m
7	male	27	left	17	7	14	10	2246	pull	1	m
7	male	27	left	17	7	14	10	2439	pull	1	m
7	male	27	left	17	7	14	10	2470	pull	1	m
7	male	27	left	17	7	14	10	3638	pull	1	m
7	male	27	left	17	7	14	10	3948	pull	1	m
7	male	27	left	17	7	14	10	498	push	1	f
7	male	27	left	17	7	14	10	534	push	1	f
7	male	27	left	17	7	14	10	545	push	1	m
7	male	27	left	17	7	14	10	582	push	0	m
7	male	27	left	17	7	14	10	618	push	1	f
7	male	27	left	17	7	14	10	651	push	1	f
7	male	27	left	17	7	14	10	662	push	1	m
7	male	27	left	17	7	14	10	664	push	1	f
7	male	27	left	17	7	14	10	686	push	1	m
7	male	27	left	17	7	14	10	688	push	1	m
7	male	27	left	17	7	14	10	691	push	1	f
7	male	27	left	17	7	14	10	698	push	1	m
7	male	27	left	17	7	14	10	698	push	1	f
7	male	27	left	17	7	14	10	700	push	1	m
7	male	27	left	17	7	14	10	700	push	1	m
7	male	27	left	17	7	14	10	701	push	1	f
7	male	27	left	17	7	14	10	753	push	1	m
7	male	27	left	17	7	14	10	758	push	1	f
7	male	27	left	17	7	14	10	766	push	1	f
7	male	27	left	17	7	14	10	770	push	1	m
7	male	27	left	17	7	14	10	773	push	1	f
7	male	27	left	17	7	14	10	774	push	1	m
7	male	27	left	17	7	14	10	781	push	1	m
7	male	27	left	17	7	14	10	812	push	1	f
7	male	27	left	17	7	14	10	830	push	1	f
7	male	27	left	17	7	14	10	847	push	0	m
7	male	27	left	17	7	14	10	848	push	1	m
7	male	27	left	17	7	14	10	853	push	1	f
7	male	27	left	17	7	14	10	861	push	1	f
7	male	27	left	17	7	14	10	883	push	1	m
7	male	27	left	17	7	14	10	900	push	1	f
7	male	27	left	17	7	14	10	919	push	1	f
7	male	27	left	17	7	14	10	925	push	1	m
7	male	27	left	17	7	14	10	933	push	1	m
7	male	27	left	17	7	14	10	946	push	1	m
7	male	27	left	17	7	14	10	958	push	0	f
7	male	27	left	17	7	14	10	967	push	1	f
7	male	27	left	17	7	14	10	994	push	1	m
7	male	27	left	17	7	14	10	1043	push	1	m
7	male	27	left	17	7	14	10	1078	push	1	f
7	male	27	left	17	7	14	10	1108	push	1	f
7	male	27	left	17	7	14	10	1114	push	1	m
7	male	27	left	17	7	14	10	1116	push	1	m
7	male	27	left	17	7	14	10	1132	push	1	f
7	male	27	left	17	7	14	10	1155	push	1	m
7	male	27	left	17	7	14	10	1155	push	1	m
7	male	27	left	17	7	14	10	1165	push	1	f
7	male	27	left	17	7	14	10	1181	push	1	f
7	male	27	left	17	7	14	10	1227	push	1	m
7	male	27	left	17	7	14	10	1384	push	1	m
7	male	27	left	17	7	14	10	1441	push	1	f
7	male	27	left	17	7	14	10	1647	push	1	m
7	male	27	left	17	7	14	10	1857	push	1	m
7	male	27	left	17	7	14	10	1957	push	1	f
7	male	27	left	17	7	14	10	2224	push	0	m
7	male	27	left	17	7	14	10	2226	push	0	f
7	male	27	left	17	7	14	10	2228	push	0	f
7	male	27	left	17	7	14	10	2742	push	1	m
7	male	27	left	17	7	14	10	3320	push	1	f
7	male	27	left	17	7	14	10	3739	push	1	f
7	male	27	left	17	7	14	10	4544	push	1	f
7	male	27	left	17	7	14	10	5095	push	1	m
7	male	27	left	17	7	14	10	6164	push	0	m
7	male	27	left	17	7	14	10	7289	push	1	f
8	male	32	right	22	11	13	16	422	push	1	f
8	male	32	right	22	11	13	16	424	push	1	f
8	male	32	right	22	11	13	16	425	push	1	m
8	male	32	right	22	11	13	16	453	push	1	f
8	male	32	right	22	11	13	16	454	push	1	f
8	male	32	right	22	11	13	16	456	push	1	f
8	male	32	right	22	11	13	16	459	push	1	f
8	male	32	right	22	11	13	16	474	push	1	m
8	male	32	right	22	11	13	16	475	push	1	m
8	male	32	right	22	11	13	16	477	push	1	f
8	male	32	right	22	11	13	16	487	push	1	m
8	male	32	right	22	11	13	16	490	push	1	f
8	male	32	right	22	11	13	16	497	push	1	f
8	male	32	right	22	11	13	16	498	push	1	f
8	male	32	right	22	11	13	16	501	push	1	f
8	male	32	right	22	11	13	16	502	push	1	m
8	male	32	right	22	11	13	16	502	push	1	f
8	male	32	right	22	11	13	16	503	push	1	f
8	male	32	right	22	11	13	16	512	push	1	f
8	male	32	right	22	11	13	16	516	push	1	m
8	male	32	right	22	11	13	16	522	push	1	f
8	male	32	right	22	11	13	16	523	push	1	m
8	male	32	right	22	11	13	16	531	push	1	m
8	male	32	right	22	11	13	16	549	push	1	f
8	male	32	right	22	11	13	16	553	push	1	m
8	male	32	right	22	11	13	16	561	push	1	f
8	male	32	right	22	11	13	16	572	push	1	f
8	male	32	right	22	11	13	16	575	push	1	m
8	male	32	right	22	11	13	16	582	push	1	f
8	male	32	right	22	11	13	16	584	push	1	m
8	male	32	right	22	11	13	16	587	push	1	m
8	male	32	right	22	11	13	16	587	push	1	f
8	male	32	right	22	11	13	16	606	push	1	f
8	male	32	right	22	11	13	16	606	push	1	f
8	male	32	right	22	11	13	16	607	push	1	m
8	male	32	right	22	11	13	16	627	push	1	m
8	male	32	right	22	11	13	16	627	push	1	m
8	male	32	right	22	11	13	16	633	push	1	f
8	male	32	right	22	11	13	16	638	push	1	m
8	male	32	right	22	11	13	16	640	push	1	f
8	male	32	right	22	11	13	16	641	push	1	m
8	male	32	right	22	11	13	16	663	push	1	m
8	male	32	right	22	11	13	16	665	push	1	m
8	male	32	right	22	11	13	16	669	push	1	f
8	male	32	right	22	11	13	16	672	push	1	m
8	male	32	right	22	11	13	16	683	push	1	m
8	male	32	right	22	11	13	16	701	push	1	f
8	male	32	right	22	11	13	16	706	push	1	m
8	male	32	right	22	11	13	16	716	push	1	m
8	male	32	right	22	11	13	16	772	push	1	f
8	male	32	right	22	11	13	16	800	push	1	f
8	male	32	right	22	11	13	16	807	push	1	m
8	male	32	right	22	11	13	16	826	push	1	f
8	male	32	right	22	11	13	16	840	push	1	m
8	male	32	right	22	11	13	16	895	push	1	f
8	male	32	right	22	11	13	16	898	push	0	f
8	male	32	right	22	11	13	16	936	push	1	m
8	male	32	right	22	11	13	16	954	push	1	m
8	male	32	right	22	11	13	16	986	push	0	f
8	male	32	right	22	11	13	16	986	push	1	m
8	male	32	right	22	11	13	16	1203	push	1	m
8	male	32	right	22	11	13	16	1354	push	1	m
8	male	32	right	22	11	13	16	1592	push	0	m
8	male	32	right	22	11	13	16	2059	push	0	m
8	male	32	right	22	11	13	16	395	pull	0	m
8	male	32	right	22	11	13	16	420	pull	1	m
8	male	32	right	22	11	13	16	452	pull	1	m
8	male	32	right	22	11	13	16	474	pull	1	f
8	male	32	right	22	11	13	16	479	pull	1	f
8	male	32	right	22	11	13	16	493	pull	1	m
8	male	32	right	22	11	13	16	514	pull	1	m
8	male	32	right	22	11	13	16	515	pull	1	m
8	male	32	right	22	11	13	16	522	pull	1	f
8	male	32	right	22	11	13	16	532	pull	1	f
8	male	32	right	22	11	13	16	533	pull	1	f
8	male	32	right	22	11	13	16	541	pull	1	m
8	male	32	right	22	11	13	16	543	pull	1	f
8	male	32	right	22	11	13	16	554	pull	1	f
8	male	32	right	22	11	13	16	556	pull	1	f
8	male	32	right	22	11	13	16	573	pull	1	f
8	male	32	right	22	11	13	16	577	pull	1	f
8	male	32	right	22	11	13	16	577	pull	1	m
8	male	32	right	22	11	13	16	581	pull	1	f
8	male	32	right	22	11	13	16	587	pull	1	f
8	male	32	right	22	11	13	16	588	pull	1	m
8	male	32	right	22	11	13	16	593	pull	1	f
8	male	32	right	22	11	13	16	601	pull	1	m
8	male	32	right	22	11	13	16	602	pull	1	f
8	male	32	right	22	11	13	16	604	pull	1	f
8	male	32	right	22	11	13	16	609	pull	1	m
8	male	32	right	22	11	13	16	615	pull	1	m
8	male	32	right	22	11	13	16	619	pull	1	m
8	male	32	right	22	11	13	16	619	pull	1	f
8	male	32	right	22	11	13	16	621	pull	1	m
8	male	32	right	22	11	13	16	628	pull	1	f
8	male	32	right	22	11	13	16	648	pull	1	m
8	male	32	right	22	11	13	16	658	pull	1	f
8	male	32	right	22	11	13	16	667	pull	1	f
8	male	32	right	22	11	13	16	670	pull	1	m
8	male	32	right	22	11	13	16	670	pull	1	f
8	male	32	right	22	11	13	16	673	pull	1	f
8	male	32	right	22	11	13	16	678	pull	1	f
8	male	32	right	22	11	13	16	705	pull	1	f
8	male	32	right	22	11	13	16	707	pull	1	m
8	male	32	right	22	11	13	16	713	pull	1	f
8	male	32	right	22	11	13	16	721	pull	1	m
8	male	32	right	22	11	13	16	722	pull	1	f
8	male	32	right	22	11	13	16	724	pull	1	m
8	male	32	right	22	11	13	16	730	pull	1	f
8	male	32	right	22	11	13	16	746	pull	1	m
8	male	32	right	22	11	13	16	757	pull	1	f
8	male	32	right	22	11	13	16	768	pull	1	m
8	male	32	right	22	11	13	16	808	pull	1	m
8	male	32	right	22	11	13	16	816	pull	1	f
8	male	32	right	22	11	13	16	817	pull	1	m
8	male	32	right	22	11	13	16	818	pull	1	m
8	male	32	right	22	11	13	16	828	pull	0	m
8	male	32	right	22	11	13	16	874	pull	1	m
8	male	32	right	22	11	13	16	888	pull	1	f
8	male	32	right	22	11	13	16	910	pull	1	m
8	male	32	right	22	11	13	16	915	pull	1	f
8	male	32	right	22	11	13	16	934	pull	1	f
8	male	32	right	22	11	13	16	1011	pull	1	m
8	male	32	right	22	11	13	16	1032	pull	1	m
8	male	32	right	22	11	13	16	1082	pull	1	m
8	male	32	right	22	11	13	16	1088	pull	1	m
8	male	32	right	22	11	13	16	1203	pull	1	m
8	male	32	right	22	11	13	16	1311	pull	1	f
8	male	32	right	22	11	13	16	372	pull	1	m
8	male	32	right	22	11	13	16	376	pull	1	m
8	male	32	right	22	11	13	16	417	pull	1	f
8	male	32	right	22	11	13	16	418	pull	1	m
8	male	32	right	22	11	13	16	436	pull	1	f
8	male	32	right	22	11	13	16	460	pull	1	m
8	male	32	right	22	11	13	16	465	pull	1	f
8	male	32	right	22	11	13	16	466	pull	1	f
8	male	32	right	22	11	13	16	469	pull	1	m
8	male	32	right	22	11	13	16	472	pull	1	m
8	male	32	right	22	11	13	16	474	pull	1	m
8	male	32	right	22	11	13	16	475	pull	1	f
8	male	32	right	22	11	13	16	481	pull	1	m
8	male	32	right	22	11	13	16	483	pull	1	m
8	male	32	right	22	11	13	16	483	pull	1	m
8	male	32	right	22	11	13	16	484	pull	1	f
8	male	32	right	22	11	13	16	489	pull	1	m
8	male	32	right	22	11	13	16	507	pull	1	f
8	male	32	right	22	11	13	16	509	pull	1	m
8	male	32	right	22	11	13	16	516	pull	1	f
8	male	32	right	22	11	13	16	517	pull	1	m
8	male	32	right	22	11	13	16	531	pull	1	f
8	male	32	right	22	11	13	16	538	pull	1	f
8	male	32	right	22	11	13	16	538	pull	1	m
8	male	32	right	22	11	13	16	539	pull	1	f
8	male	32	right	22	11	13	16	540	pull	1	m
8	male	32	right	22	11	13	16	553	pull	1	m
8	male	32	right	22	11	13	16	554	pull	1	f
8	male	32	right	22	11	13	16	555	pull	1	f
8	male	32	right	22	11	13	16	557	pull	1	f
8	male	32	right	22	11	13	16	558	pull	1	m
8	male	32	right	22	11	13	16	560	pull	1	f
8	male	32	right	22	11	13	16	561	pull	1	m
8	male	32	right	22	11	13	16	561	pull	1	f
8	male	32	right	22	11	13	16	562	pull	1	f
8	male	32	right	22	11	13	16	564	pull	1	m
8	male	32	right	22	11	13	16	579	pull	1	f
8	male	32	right	22	11	13	16	587	pull	1	m
8	male	32	right	22	11	13	16	597	pull	1	f
8	male	32	right	22	11	13	16	602	pull	1	m
8	male	32	right	22	11	13	16	607	pull	1	f
8	male	32	right	22	11	13	16	609	pull	1	f
8	male	32	right	22	11	13	16	620	pull	1	m
8	male	32	right	22	11	13	16	628	pull	1	m
8	male	32	right	22	11	13	16	639	pull	1	f
8	male	32	right	22	11	13	16	639	pull	1	f
8	male	32	right	22	11	13	16	641	pull	1	f
8	male	32	right	22	11	13	16	642	pull	1	f
8	male	32	right	22	11	13	16	646	pull	1	m
8	male	32	right	22	11	13	16	697	pull	0	m
8	male	32	right	22	11	13	16	704	pull	1	f
8	male	32	right	22	11	13	16	777	pull	1	m
8	male	32	right	22	11	13	16	784	pull	1	m
8	male	32	right	22	11	13	16	798	pull	1	m
8	male	32	right	22	11	13	16	844	pull	1	f
8	male	32	right	22	11	13	16	850	pull	1	m
8	male	32	right	22	11	13	16	855	pull	1	f
8	male	32	right	22	11	13	16	862	pull	1	f
8	male	32	right	22	11	13	16	866	pull	1	f
8	male	32	right	22	11	13	16	958	pull	1	f
8	male	32	right	22	11	13	16	971	pull	1	m
8	male	32	right	22	11	13	16	1021	pull	1	m
8	male	32	right	22	11	13	16	1373	pull	0	f
8	male	32	right	22	11	13	16	1715	pull	1	m
8	male	32	right	22	11	13	16	469	push	1	f
8	male	32	right	22	11	13	16	474	push	1	f
8	male	32	right	22	11	13	16	489	push	1	m
8	male	32	right	22	11	13	16	489	push	1	f
8	male	32	right	22	11	13	16	490	push	1	f
8	male	32	right	22	11	13	16	496	push	1	m
8	male	32	right	22	11	13	16	508	push	1	m
8	male	32	right	22	11	13	16	521	push	1	m
8	male	32	right	22	11	13	16	537	push	1	f
8	male	32	right	22	11	13	16	552	push	1	f
8	male	32	right	22	11	13	16	561	push	1	m
8	male	32	right	22	11	13	16	563	push	1	m
8	male	32	right	22	11	13	16	570	push	1	f
8	male	32	right	22	11	13	16	578	push	1	f
8	male	32	right	22	11	13	16	579	push	1	m
[truncated: 14,641 more rows]
